# Supplementary material for: 1-{3-[1-(Hydroxyimino)ethyl]-4-methyl-1H-pyrazol-5-yl}ethanone
Source: Acta Crystallogr Sect E Struct Rep Online. 2011 Sep 14;67(Pt 10):o2634–5. doi: 10.1107/S1600536811036518 (PMC3201455; doi:10.1107/S1600536811036518)
Supplement: Supplementary file 1 [file e-67-o2634-sup1.cif]

##############################################################################
#                                                                            #
# This CIF contains the data in a paper accepted for publication in          #
# Acta Crystallographica Section E. It conforms to the requirements of       #
# Notes for Authors for Acta Crystallographica Section E, and has been       #
# peer reviewed under the auspices of the IUCr Commission on Journals.       #
#                                                                            #
# Full details of the Crystallographic Information File format               #
# are given in the paper "The Crystallographic Information File (CIF):       #
# a New Standard Archive File for Crystallography" by S. R. Hall, F. H.      #
# Allen and I. D. Brown [Acta Cryst. (1991), A47, 655-685].                  #
#                                                                            #
# The current version of the core CIF dictionary is obtainable from          #
# ftp://ftp.iucr.org/pub/cif_core.dic.                                       #
#                                                                            #
# Software is freely available for graphical display of the structure(s)     #
# in this CIF. For information consult the CIF software page                 #
# http://www.iucr.org/resources/cif/software.                                #
#                                                                            #
# This file may be used for bona fide research purposes within the           #
# scientific community so long as proper attribution is given to the journal # 
# article from which it was obtained.                                        #
#                                                                            #
##############################################################################
data_I
_audit_creation_method     SHELXL-97
_chemical_name_systematic
;
1-{3-[1-(Hydroxyimino)ethyl]-4-methyl-1<i>H</i>-pyrazol-5-yl}ethanone
;
_chemical_name_common     ?
_chemical_formula_moiety     'C8 H11 N3 O2'
_chemical_formula_sum     'C8 H11 N3 O2'
_chemical_formula_iupac     'C8 H11 N3 O2'
_chemical_formula_weight     181.20
_chemical_melting_point     ?
_symmetry_cell_setting     monoclinic
_symmetry_space_group_name_H-M     'P 21/c'
_symmetry_space_group_name_Hall     '-P 2ybc'
loop_
    _symmetry_equiv_pos_as_xyz
    'x, y, z'
    '-x, y+1/2, -z+1/2'
    '-x, -y, -z'
    'x, -y-1/2, z-1/2'
_cell_length_a     9.0721(2)
_cell_length_b     11.7030(7)
_cell_length_c     8.2401(9)
_cell_angle_alpha     90.00
_cell_angle_beta     104.124(3)
_cell_angle_gamma     90.00
_cell_volume     848.41(11)
_cell_formula_units_Z     4
_cell_measurement_reflns_used     1467
_cell_measurement_theta_min     2.95
_cell_measurement_theta_max     27.48
_cell_measurement_temperature     120(2)
_exptl_crystal_description     block
_exptl_crystal_colour     yellow
_exptl_crystal_size_max     0.46
_exptl_crystal_size_mid     0.33
_exptl_crystal_size_min     0.13
_exptl_crystal_density_diffrn     1.419
_exptl_crystal_density_meas     ?
_exptl_crystal_density_method     'not measured'
_exptl_crystal_F_000     384
_exptl_absorpt_coefficient_mu     0.105
_exptl_absorpt_correction_type     multi-scan
_exptl_absorpt_process_details     '(DENZO/SCALEPACK; Otwinowski & Minor, 1997)'
_exptl_absorpt_correction_T_min     0.9548
_exptl_absorpt_correction_T_max     0.9874
_exptl_special_details
;
;
_diffrn_ambient_temperature     120(2)
_diffrn_radiation_type     MoK\a
_diffrn_radiation_wavelength     0.71073
_diffrn_radiation_source     'fine-focus sealed tube'
_diffrn_radiation_monochromator     'horizontally mounted graphite crystal'
_diffrn_measurement_device_type     'Nonius KappaCCD'
_diffrn_measurement_device     '95mm CCD camera on \k-goniostat'
_diffrn_measurement_method     '\f and \w scans with \k offset'
_diffrn_detector_area_resol_mean     9
_diffrn_reflns_number     8532
_diffrn_reflns_av_R_equivalents     0.0605
_diffrn_reflns_av_sigmaI/netI     0.0513
_diffrn_reflns_theta_min     2.90
_diffrn_reflns_theta_max     27.51
_diffrn_reflns_theta_full     27.51
_diffrn_measured_fraction_theta_max     0.982
_diffrn_measured_fraction_theta_full     0.982
_diffrn_reflns_limit_h_min     -11
_diffrn_reflns_limit_h_max     11
_diffrn_reflns_limit_k_min     -14
_diffrn_reflns_limit_k_max     15
_diffrn_reflns_limit_l_min     -10
_diffrn_reflns_limit_l_max     10
_diffrn_standards_number     ?
_diffrn_standards_interval_count     ?
_diffrn_standards_interval_time     ?
_diffrn_standards_decay_%     ?
_refine_special_details
;
;
_reflns_number_total     1925
_reflns_number_gt     1486
_reflns_threshold_expression     >2\s(I)
_refine_ls_structure_factor_coef     Fsqd
_refine_ls_matrix_type     full
_refine_ls_R_factor_all     0.1372
_refine_ls_R_factor_gt     0.1149
_refine_ls_wR_factor_gt     0.3311
_refine_ls_wR_factor_ref     0.3464
_refine_ls_goodness_of_fit_ref     1.124
_refine_ls_restrained_S_all     1.124
_refine_ls_number_reflns     1925
_refine_ls_number_parameters     125
_refine_ls_number_restraints     0
_refine_ls_hydrogen_treatment     constr
_refine_ls_weighting_scheme     calc
_refine_ls_weighting_details
         'calc w=1/[\s^2^(Fo^2^)+(0.1523P)^2^+2.4348P] where P=(Fo^2^+2Fc^2^)/3'
_atom_sites_solution_hydrogens     geom
_atom_sites_solution_primary     direct
_atom_sites_solution_secondary     difmap
_refine_ls_shift/su_max     0.001
_refine_ls_shift/su_mean     0.000
_refine_diff_density_max     0.570
_refine_diff_density_min     -0.504
_refine_ls_extinction_method     none
_refine_ls_extinction_coef     ?
loop_
    _atom_type_symbol
    _atom_type_description
    _atom_type_scat_dispersion_real
    _atom_type_scat_dispersion_imag
    _atom_type_scat_source
    'C' 'C' 0.0033 0.0016
                         'International Tables Vol C Tables 4.2.6.8 and 6.1.1.4'
    'H' 'H' 0.0000 0.0000
                         'International Tables Vol C Tables 4.2.6.8 and 6.1.1.4'
    'N' 'N' 0.0061 0.0033
                         'International Tables Vol C Tables 4.2.6.8 and 6.1.1.4'
    'O' 'O' 0.0106 0.0060
                         'International Tables Vol C Tables 4.2.6.8 and 6.1.1.4'
_computing_data_collection     'COLLECT (Nonius, 1998)'
_computing_cell_refinement     'DENZO/SCALEPACK (Otwinowski & Minor, 1997)'
_computing_data_reduction     'DENZO/SCALEPACK (Otwinowski & Minor, 1997)'
_computing_structure_solution     'SIR2004 (Burla <i>et al.</i>, 2005)'
_computing_structure_refinement     'SHELXL97 (Sheldrick, 2008)'
_computing_molecular_graphics     'ORTEP-3 (Farrugia, 1997)'
_computing_publication_material     'SHELXL97 (Sheldrick, 2008)'
loop_
    _atom_site_type_symbol
    _atom_site_label
    _atom_site_fract_x
    _atom_site_fract_y
    _atom_site_fract_z
    _atom_site_U_iso_or_equiv
    _atom_site_adp_type
    _atom_site_calc_flag
    _atom_site_refinement_flags
    _atom_site_occupancy
    _atom_site_symmetry_multiplicity
    _atom_site_disorder_assembly
    _atom_site_disorder_group
    O O1 -0.1219(4) 0.1464(4) 0.8109(6) 0.0463(11) Uani d . 1 1 . .
    H H1O -0.1354 0.0584 0.8303 0.069 Uiso d R 1 1 . .
    O O2 0.5690(4) 0.3709(3) 0.4582(5) 0.0401(10) Uani d . 1 1 . .
    N N1 0.0051(5) 0.1629(3) 0.7433(6) 0.0307(10) Uani d . 1 1 . .
    N N2 0.1958(4) 0.4074(3) 0.6374(5) 0.0293(9) Uani d . 1 1 . .
    N N3 0.3189(4) 0.4064(3) 0.5780(5) 0.0280(9) Uani d . 1 1 . .
    H H3N 0.3551 0.4681 0.5396 0.034 Uiso d R 1 1 . .
    C C1 0.0281(5) 0.2679(4) 0.7208(6) 0.0272(10) Uani d . 1 1 . .
    C C2 -0.0687(6) 0.3628(4) 0.7597(8) 0.0377(12) Uani d . 1 1 . .
    H H2A -0.1725 0.3547 0.6903 0.056 Uiso calc R 1 1 . .
    H H2B -0.0268 0.4364 0.7360 0.056 Uiso calc R 1 1 . .
    H H2C -0.0700 0.3594 0.8781 0.056 Uiso calc R 1 1 . .
    C C3 0.1637(5) 0.2962(4) 0.6571(6) 0.0269(10) Uani d . 1 1 . .
    C C4 0.2704(5) 0.2239(4) 0.6090(6) 0.0267(10) Uani d . 1 1 . .
    C C5 0.2749(6) 0.0955(4) 0.6118(7) 0.0337(11) Uani d . 1 1 . .
    H H5A 0.1801 0.0661 0.6327 0.050 Uiso calc R 1 1 . .
    H H5B 0.3610 0.0697 0.7009 0.050 Uiso calc R 1 1 . .
    H H5C 0.2865 0.0671 0.5037 0.050 Uiso calc R 1 1 . .
    C C6 0.3685(5) 0.2991(4) 0.5583(6) 0.0273(10) Uani d . 1 1 . .
    C C7 0.5069(6) 0.2844(4) 0.4959(7) 0.0320(11) Uani d . 1 1 . .
    C C8 0.5688(6) 0.1672(4) 0.4798(7) 0.0367(12) Uani d . 1 1 . .
    H H8A 0.6503 0.1722 0.4210 0.055 Uiso calc R 1 1 . .
    H H8B 0.4873 0.1181 0.4165 0.055 Uiso calc R 1 1 . .
    H H8C 0.6091 0.1348 0.5915 0.055 Uiso calc R 1 1 . .
loop_
    _atom_site_aniso_label
    _atom_site_aniso_U_11
    _atom_site_aniso_U_22
    _atom_site_aniso_U_33
    _atom_site_aniso_U_12
    _atom_site_aniso_U_13
    _atom_site_aniso_U_23
    O1 0.043(2) 0.042(2) 0.059(3) -0.0029(16) 0.0225(19) 0.0047(19)
    O2 0.0369(19) 0.0322(19) 0.055(2) -0.0066(15) 0.0191(17) 0.0020(17)
    N1 0.0314(19) 0.0256(19) 0.040(2) -0.0020(15) 0.0179(16) -0.0007(16)
    N2 0.035(2) 0.0204(19) 0.035(2) 0.0004(15) 0.0147(17) 0.0016(15)
    N3 0.0322(19) 0.0196(18) 0.034(2) -0.0034(14) 0.0121(16) 0.0008(15)
    C1 0.0224(19) 0.027(2) 0.032(2) 0.0001(16) 0.0058(17) 0.0007(18)
    C2 0.037(3) 0.025(2) 0.055(3) 0.0029(19) 0.020(2) 0.000(2)
    C3 0.032(2) 0.021(2) 0.029(2) 0.0015(16) 0.0111(18) 0.0023(17)
    C4 0.028(2) 0.022(2) 0.032(2) 0.0019(16) 0.0101(17) 0.0022(18)
    C5 0.042(3) 0.019(2) 0.045(3) 0.0005(18) 0.021(2) 0.004(2)
    C6 0.029(2) 0.021(2) 0.032(2) 0.0013(16) 0.0086(18) 0.0032(18)
    C7 0.034(2) 0.027(2) 0.038(3) -0.0040(18) 0.016(2) 0.000(2)
    C8 0.031(2) 0.031(3) 0.052(3) 0.0032(19) 0.018(2) 0.002(2)
_geom_special_details
;
;
loop_
    _geom_bond_atom_site_label_1
    _geom_bond_atom_site_label_2
    _geom_bond_site_symmetry_2
    _geom_bond_distance
    _geom_bond_publ_flag
    O1 N1 . 1.410(5) ?
    O1 H1O . 1.0542 ?
    O2 C7 . 1.234(6) ?
    N1 C1 . 1.267(6) ?
    N2 N3 . 1.324(5) ?
    N2 C3 . 1.353(6) ?
    N3 C6 . 1.357(6) ?
    N3 H3N . 0.8839 ?
    C1 C3 . 1.487(6) ?
    C1 C2 . 1.498(6) ?
    C2 H2A . 0.9800 ?
    C2 H2B . 0.9800 ?
    C2 H2C . 0.9800 ?
    C3 C4 . 1.413(6) ?
    C4 C6 . 1.386(6) ?
    C4 C5 . 1.503(6) ?
    C5 H5A . 0.9800 ?
    C5 H5B . 0.9800 ?
    C5 H5C . 0.9800 ?
    C6 C7 . 1.479(6) ?
    C7 C8 . 1.500(7) ?
    C8 H8A . 0.9800 ?
    C8 H8B . 0.9800 ?
    C8 H8C . 0.9800 ?
loop_
    _geom_angle_atom_site_label_1
    _geom_angle_atom_site_label_2
    _geom_angle_atom_site_label_3
    _geom_angle_site_symmetry_1
    _geom_angle_site_symmetry_3
    _geom_angle
    _geom_angle_publ_flag
    N1 O1 H1O . . 109.3 ?
    C1 N1 O1 . . 111.7(4) ?
    N3 N2 C3 . . 105.2(4) ?
    N2 N3 C6 . . 112.8(4) ?
    N2 N3 H3N . . 123.1 ?
    C6 N3 H3N . . 123.4 ?
    N1 C1 C3 . . 116.5(4) ?
    N1 C1 C2 . . 124.1(4) ?
    C3 C1 C2 . . 119.3(4) ?
    C1 C2 H2A . . 109.5 ?
    C1 C2 H2B . . 109.5 ?
    H2A C2 H2B . . 109.5 ?
    C1 C2 H2C . . 109.5 ?
    H2A C2 H2C . . 109.5 ?
    H2B C2 H2C . . 109.5 ?
    N2 C3 C4 . . 111.1(4) ?
    N2 C3 C1 . . 118.5(4) ?
    C4 C3 C1 . . 130.4(4) ?
    C6 C4 C3 . . 103.8(4) ?
    C6 C4 C5 . . 128.5(4) ?
    C3 C4 C5 . . 127.7(4) ?
    C4 C5 H5A . . 109.5 ?
    C4 C5 H5B . . 109.5 ?
    H5A C5 H5B . . 109.5 ?
    C4 C5 H5C . . 109.5 ?
    H5A C5 H5C . . 109.5 ?
    H5B C5 H5C . . 109.5 ?
    N3 C6 C4 . . 107.2(4) ?
    N3 C6 C7 . . 118.9(4) ?
    C4 C6 C7 . . 133.9(4) ?
    O2 C7 C6 . . 118.1(4) ?
    O2 C7 C8 . . 121.6(4) ?
    C6 C7 C8 . . 120.3(4) ?
    C7 C8 H8A . . 109.5 ?
    C7 C8 H8B . . 109.5 ?
    H8A C8 H8B . . 109.5 ?
    C7 C8 H8C . . 109.5 ?
    H8A C8 H8C . . 109.5 ?
    H8B C8 H8C . . 109.5 ?
loop_
    _geom_torsion_atom_site_label_1
    _geom_torsion_atom_site_label_2
    _geom_torsion_atom_site_label_3
    _geom_torsion_atom_site_label_4
    _geom_torsion_site_symmetry_1
    _geom_torsion_site_symmetry_2
    _geom_torsion_site_symmetry_3
    _geom_torsion_site_symmetry_4
    _geom_torsion
    _geom_torsion_publ_flag
    C3 N2 N3 C6 . . . . -0.1(5) ?
    O1 N1 C1 C3 . . . . 177.3(4) ?
    O1 N1 C1 C2 . . . . -0.6(7) ?
    N3 N2 C3 C4 . . . . 0.2(5) ?
    N3 N2 C3 C1 . . . . -179.2(4) ?
    N1 C1 C3 N2 . . . . -177.5(4) ?
    C2 C1 C3 N2 . . . . 0.5(7) ?
    N1 C1 C3 C4 . . . . 3.2(8) ?
    C2 C1 C3 C4 . . . . -178.8(5) ?
    N2 C3 C4 C6 . . . . -0.3(5) ?
    C1 C3 C4 C6 . . . . 179.0(5) ?
    N2 C3 C4 C5 . . . . -180.0(5) ?
    C1 C3 C4 C5 . . . . -0.7(9) ?
    N2 N3 C6 C4 . . . . -0.1(6) ?
    N2 N3 C6 C7 . . . . -178.9(4) ?
    C3 C4 C6 N3 . . . . 0.2(5) ?
    C5 C4 C6 N3 . . . . 179.9(5) ?
    C3 C4 C6 C7 . . . . 178.7(5) ?
    C5 C4 C6 C7 . . . . -1.6(9) ?
    N3 C6 C7 O2 . . . . -2.6(8) ?
    C4 C6 C7 O2 . . . . 179.0(5) ?
    N3 C6 C7 C8 . . . . 177.3(5) ?
    C4 C6 C7 C8 . . . . -1.0(9) ?
loop_
    _geom_hbond_atom_site_label_D
    _geom_hbond_atom_site_label_H
    _geom_hbond_atom_site_label_A
    _geom_hbond_site_symmetry_A
    _geom_hbond_distance_DH
    _geom_hbond_distance_HA
    _geom_hbond_distance_DA
    _geom_hbond_angle_DHA
    O1 H1O N2 2_546 1.05 1.89 2.932(6) 170
    N3 H3N O2 3_666 0.88 2.00 2.840(5) 157
data_global
_journal_date_recd_electronic     2011-08-18
_journal_date_accepted     2011-09-07
_journal_name_full     'Acta Crystallographica, Section E'
_journal_year     2011
_journal_volume     67
_journal_issue     10
_journal_page_first     o2634
_journal_page_last     o2635
_journal_paper_category     QO
_journal_coeditor_code     HY2464
_publ_contact_author_name     'Sergey Malinkin'
_publ_contact_author_address
;
Kiev National Taras Shevchenko University
Department of Chemistry
Volodymyrska Str. 64
01601 Kiev, Ukraine
;
_publ_contact_author_email     malinachem@mail.ru
_publ_contact_author_fax      380442393393
_publ_contact_author_phone      380442393393
_publ_section_title
;
1-{3-[1-(Hydroxyimino)ethyl]-4-methyl-1<i>H</i>-pyrazol-5-yl}ethanone
;
loop_
    _publ_author_name
    _publ_author_footnote
    _publ_author_address
    'Malinkin, Sergey' .
;
Kiev National Taras Shevchenko University
Department of Chemistry
Volodymyrska Str. 64
01601 Kiev, Ukraine
;
    'Larysa Penkova' .
;
Kiev National Taras Shevchenko University
Department of Chemistry
Volodymyrska Str. 64
01601 Kiev, Ukraine
;
    'Pavlenko, Vadim A.' .
;
Kiev National Taras Shevchenko University
Department of Chemistry
Volodymyrska Str. 64
01601 Kiev, Ukraine
;
    'Haukka, Matti' .
;
University of Joensuu, Department of Chemistry
PO Box 111, FI-80101 Joensuu
Finland
;
    'Pavlova, Svetlana V.' .
;
Kiev National Taras Shevchenko University
Department of Chemistry
Volodymyrska Str. 64
01601 Kiev, Ukraine
;
