# Supplementary material for: 1-{3-[1-(Hydroxyimino)ethyl]-4-methyl-1H-pyrazol-5-yl}ethanone
Source: Acta Crystallogr Sect E Struct Rep Online. 2011 Sep 14;67(Pt 10):o2634–5. doi: 10.1107/S1600536811036518 (PMC3201455; doi:10.1107/S1600536811036518)
Supplement: Supplementary file 2 [file e-67-o2634-Isup2.hkl]

# 
# h,k,l, Fc-squared, Fo-squared, sigma(Fo-squared) and status flag 
# 
data_I
_shelx_title ' plv352dtt in P2(1)/c' 
_shelx_refln_list_code          4 
_shelx_F_calc_maximum       89.99 
_exptl_crystal_F_000       384.00 
_reflns_d_resolution_high  0.7693 
 
loop_ 
 _symmetry_equiv_pos_as_xyz 
 'x, y, z' 
 '-x, y+1/2, -z+1/2' 
 '-x, -y, -z' 
 'x, -y-1/2, z-1/2' 
 
_cell_length_a     9.0721 
_cell_length_b    11.7030 
_cell_length_c     8.2401 
_cell_angle_alpha  90.000 
_cell_angle_beta  104.124 
_cell_angle_gamma  90.000 
 
_shelx_F_squared_multiplier     1.000 
 
loop_ 
 _refln_index_h 
 _refln_index_k 
 _refln_index_l 
 _refln_F_squared_calc 
 _refln_F_squared_meas 
 _refln_F_squared_sigma 
 _refln_observed_status 
   2   0   0      523.76      400.41      8.19 o 
   3   0   0      111.10      196.78      4.04 o 
   4   0   0       56.54      203.10      4.35 o 
   5   0   0       34.02       40.55      1.40 o 
   6   0   0      102.83      105.46      2.36 o 
   7   0   0      301.39      318.54      5.51 o 
   8   0   0        1.41        2.10      1.17 o 
   9   0   0        1.82       12.40      1.79 o 
  10   0   0        3.49        8.01      2.87 o 
  11   0   0       16.46       18.69      3.01 o 
   1   1   0     2677.63     2744.07     36.95 o 
   2   1   0       84.79       35.78      0.68 o 
   3   1   0     4532.28     4270.34     46.47 o 
   4   1   0      591.89      519.56      6.12 o 
   5   1   0      179.95      238.19      3.40 o 
   6   1   0      358.62      449.31      5.26 o 
   7   1   0      118.51      106.35      1.88 o 
   8   1   0      139.24      127.76      2.39 o 
   9   1   0       90.36       83.32      2.01 o 
  10   1   0       46.47       60.76      2.56 o 
  11   1   0       31.25       17.58      2.07 o 
   0   2   0     8097.90     3828.26   1552.04 o 
   1   2   0       31.58       38.13      1.22 o 
   2   2   0     1958.80     1736.89     16.54 o 
   3   2   0        0.22       16.44      0.62 o 
   4   2   0       97.22      127.66      1.80 o 
   5   2   0       30.03       20.13      0.83 o 
   6   2   0       38.85       55.88      1.29 o 
   7   2   0       37.68       48.80      1.22 o 
   8   2   0      134.00      138.05      2.45 o 
   9   2   0       39.44       56.53      1.84 o 
  10   2   0        5.17        2.53      1.84 o 
  11   2   0        5.14        3.49      1.91 o 
   1   3   0       71.69       80.28      1.85 o 
   2   3   0      342.11      281.00      3.67 o 
   3   3   0     2333.97     2435.42     23.18 o 
   4   3   0        5.31        8.45      0.69 o 
   5   3   0      123.55      125.62      1.79 o 
   6   3   0        7.43        7.83      0.86 o 
   7   3   0       48.88       52.53      1.36 o 
   8   3   0      102.28      110.07      3.40 o 
   9   3   0       92.28       95.85      2.37 o 
  10   3   0        0.11        2.05      1.82 o 
  11   3   0       10.10        9.67      2.26 o 
   0   4   0     5566.21     6113.45     76.05 o 
   1   4   0       21.10       16.83      0.56 o 
   2   4   0       29.74       23.70      0.74 o 
   3   4   0       23.52       33.20      1.19 o 
   4   4   0      250.39      200.34      2.97 o 
   5   4   0        1.07        2.67      0.68 o 
   6   4   0      132.90      140.08      2.49 o 
   7   4   0       78.55       98.02      1.96 o 
   8   4   0      175.44      171.22      3.39 o 
   9   4   0      134.13      138.09      3.57 o 
  10   4   0        7.95        3.27      1.98 o 
  11   4   0        0.00       -0.70      3.43 o 
   1   5   0     2878.68     3347.90     34.40 o 
   2   5   0       17.25       17.21      0.83 o 
   3   5   0      951.22      846.75      9.47 o 
   4   5   0        1.33        0.62      0.63 o 
   5   5   0      147.71      180.83      2.48 o 
   6   5   0       52.76       58.16      1.95 o 
   7   5   0        0.78        2.42      1.11 o 
   8   5   0       38.94       47.85      2.13 o 
   9   5   0        6.41        6.49      1.95 o 
  10   5   0       18.33       18.71      2.01 o 
   0   6   0       46.83       76.10      2.04 o 
   1   6   0       94.87       87.07      1.45 o 
   2   6   0     1611.20     1553.98     15.95 o 
   3   6   0       30.36       13.53      0.70 o 
   4   6   0      345.21      341.09      4.18 o 
   5   6   0      100.00       84.95      1.52 o 
   6   6   0       43.44       37.03      1.36 o 
   7   6   0       36.13       61.78      1.79 o 
   8   6   0       31.04       35.86      2.41 o 
   9   6   0       49.55       48.91      2.68 o 
  10   6   0        2.45        2.98      2.78 o 
   1   7   0      467.19      563.49      7.39 o 
   2   7   0        0.12        3.50      0.86 o 
   3   7   0      229.07      262.86      4.22 o 
   4   7   0       51.87       86.35      1.64 o 
   5   7   0       29.08       43.13      1.30 o 
   6   7   0       16.60       22.41      1.25 o 
   7   7   0       18.98       20.21      1.31 o 
   8   7   0       13.02       13.80      1.37 o 
   9   7   0       11.92       13.71      1.84 o 
  10   7   0       15.61       11.50      2.39 o 
   0   8   0       52.77       30.17      1.53 o 
   1   8   0       20.13       20.13      0.96 o 
   2   8   0      105.41      104.08      1.79 o 
   3   8   0        0.02        2.98      0.78 o 
   4   8   0        9.74       10.12      0.99 o 
   5   8   0       39.02       39.57      1.25 o 
   6   8   0      120.04      122.08      2.46 o 
   7   8   0        6.01        3.17      1.37 o 
   8   8   0       22.66       20.52      2.03 o 
   9   8   0        3.88        4.71      2.60 o 
   1   9   0     1275.98     1288.81     13.39 o 
   2   9   0        4.01        4.53      0.87 o 
   3   9   0       80.73       81.42      1.73 o 
   4   9   0        9.68       13.03      1.33 o 
   5   9   0       27.60       27.52      1.26 o 
   6   9   0        7.07       11.71      1.29 o 
   7   9   0        1.61        1.04      1.91 o 
   8   9   0        0.83        3.56      2.11 o 
   9   9   0       22.93       18.20      2.80 o 
   0  10   0      100.46       97.87      2.70 o 
   1  10   0      251.80      278.52      4.66 o 
   2  10   0      562.87      505.90      7.52 o 
   3  10   0        6.99       10.11      1.27 o 
   4  10   0        0.39        1.32      1.11 o 
   5  10   0        3.65        4.22      1.50 o 
   6  10   0       92.72      102.47      4.22 o 
   7  10   0       36.20       40.26      3.88 o 
   8  10   0        3.22        3.32      2.09 o 
   1  11   0      190.52      210.54      3.85 o 
   2  11   0        0.12       -0.97      1.46 o 
   3  11   0        4.97        7.94      1.30 o 
   4  11   0        6.60        2.59      1.77 o 
   5  11   0       64.89       64.66      3.73 o 
   6  11   0        1.40        7.80      1.73 o 
   7  11   0        5.31        7.74      1.91 o 
   0  12   0        0.42        1.19      1.61 o 
   1  12   0       50.23       58.14      2.36 o 
   2  12   0       21.30       41.95      3.03 o 
   3  12   0       75.02       91.00      3.40 o 
   4  12   0       49.39       63.28      3.67 o 
   5  12   0       13.00       10.64      2.45 o 
   6  12   0        4.05        4.40      1.99 o 
   7  12   0       32.36       24.18      8.34 o 
   1  13   0       71.03       64.46      3.10 o 
   2  13   0        3.76        7.48      2.99 o 
   3  13   0        0.13        2.15      2.58 o 
   4  13   0       28.90       27.16      6.85 o 
   5  13   0       22.48       17.33      2.87 o 
   1  14   0        2.46       10.36      2.72 o 
   2  14   0       13.89        7.54      4.43 o 
   3  14   0       25.78       27.42      3.13 o 
   4  14   0        3.59        4.74      2.77 o 
 -11   1   1        0.00       -1.44      1.69 o 
 -10   1   1       36.59       37.25      1.84 o 
  -9   1   1        8.74        6.65      1.14 o 
  -8   1   1       56.32       54.17      1.41 o 
  -7   1   1        0.07        6.69      0.86 o 
  -6   1   1       30.81       38.45      1.04 o 
  -5   1   1      126.02      149.93      2.28 o 
  -4   1   1      876.78      850.76     11.68 o 
  -3   1   1       11.31       16.47      0.59 o 
  -2   1   1       67.59       38.31      0.70 o 
  -1   1   1       81.83       64.90      1.06 o 
   0   1   1      983.45      873.26     30.21 o 
   1   1   1      527.55      532.95      5.65 o 
   2   1   1       48.31       30.90      0.70 o 
   3   1   1       72.02       47.30      0.96 o 
   4   1   1        6.12        7.65      0.85 o 
   5   1   1      252.74      233.18      3.13 o 
   6   1   1       98.65       86.66      1.68 o 
   7   1   1       25.52       28.03      1.12 o 
   8   1   1        2.91        7.04      0.99 o 
   9   1   1       17.67       13.64      1.37 o 
  10   1   1        2.89        1.69      1.80 o 
  11   1   1       12.27       13.07      2.32 o 
 -11   2   1        3.62        1.69      1.81 o 
 -10   2   1        9.33       10.97      1.52 o 
  -9   2   1        9.84       11.33      1.26 o 
  -8   2   1      119.93      107.17      2.01 o 
  -7   2   1      774.16      818.29      9.14 o 
  -6   2   1      135.33      118.04      2.01 o 
  -5   2   1      426.79      462.08      5.24 o 
  -4   2   1       85.49      129.33      1.78 o 
  -3   2   1       20.65       95.49      1.44 o 
  -2   2   1        8.56        9.48      0.44 o 
  -1   2   1      187.95       96.68      1.10 o 
   0   2   1        0.08        3.66      0.47 o 
   1   2   1       61.08       53.97      0.75 o 
   2   2   1      289.99      173.44      2.07 o 
   3   2   1       52.26       61.66      1.09 o 
   4   2   1        0.40       18.27      1.11 o 
   5   2   1      121.38      122.43      2.01 o 
   6   2   1      205.53      233.03      3.38 o 
   7   2   1       46.36       43.17      1.25 o 
   8   2   1      274.84      282.95      4.44 o 
   9   2   1       58.31       55.79      2.26 o 
  10   2   1        1.23        2.32      1.74 o 
 -11   3   1        0.52       -0.51      1.90 o 
 -10   3   1       19.77       22.13      1.77 o 
  -9   3   1        3.38        4.83      1.42 o 
  -8   3   1       18.58       19.21      1.17 o 
  -7   3   1       20.93       18.25      1.14 o 
  -6   3   1        9.04        6.78      0.75 o 
  -5   3   1      252.37      221.79      2.90 o 
  -4   3   1      587.84      500.19      5.94 o 
  -3   3   1       10.55       15.21      0.60 o 
  -2   3   1      235.52      100.41      1.36 o 
  -1   3   1       72.08       70.68      0.99 o 
   0   3   1      568.61      580.22      5.85 o 
   1   3   1      350.07      367.34      3.82 o 
   2   3   1        8.16       12.67      0.45 o 
   3   3   1      346.80      230.13      3.03 o 
   4   3   1        7.94        5.47      0.61 o 
   5   3   1      206.16      164.66      2.45 o 
   6   3   1      133.01      130.80      2.25 o 
   7   3   1       14.91       15.56      1.15 o 
   8   3   1        4.24        5.12      0.98 o 
   9   3   1       15.43       16.24      1.73 o 
  10   3   1        3.30        3.44      1.73 o 
 -11   4   1        7.11        7.14      2.68 o 
 -10   4   1       13.25       12.02      1.77 o 
  -9   4   1      106.51       93.74      2.59 o 
  -8   4   1       48.69       39.65      1.37 o 
  -7   4   1        0.10        1.39      1.00 o 
  -6   4   1       51.04       68.11      1.37 o 
  -5   4   1        2.62        2.20      0.70 o 
  -4   4   1        8.36        7.51      0.67 o 
  -3   4   1      362.62      508.01      5.47 o 
  -2   4   1       45.67       45.38      1.08 o 
  -1   4   1      159.46      126.62      1.69 o 
   0   4   1       49.93       53.39      0.90 o 
   1   4   1       44.17       43.25      0.83 o 
   2   4   1      145.00      113.14      1.51 o 
   3   4   1       58.59       60.61      1.19 o 
   4   4   1      202.75      250.00      3.36 o 
   5   4   1        2.16        2.85      0.75 o 
   6   4   1        0.25        2.45      0.90 o 
   7   4   1       33.70       32.13      1.25 o 
   8   4   1        0.72        1.32      1.42 o 
   9   4   1       11.74       13.21      2.06 o 
  10   4   1       40.65       34.58      2.53 o 
 -10   5   1       15.03       12.76      1.89 o 
  -9   5   1       19.75       23.47      1.84 o 
  -8   5   1      367.76      361.68      5.87 o 
  -7   5   1       67.99       64.44      1.74 o 
  -6   5   1      100.47       80.30      1.54 o 
  -5   5   1       26.15       16.03      0.85 o 
  -4   5   1       35.68       52.92      1.10 o 
  -3   5   1       17.38       18.92      0.75 o 
  -2   5   1      209.45      229.48      2.98 o 
  -1   5   1        0.69        9.70      0.66 o 
   0   5   1       21.40       19.29      1.14 o 
   1   5   1        9.86        7.82      0.54 o 
   2   5   1        3.25        5.71      0.66 o 
   3   5   1      106.21      121.88      1.88 o 
   4   5   1       22.03       23.14      1.22 o 
   5   5   1       11.41       18.08      0.85 o 
   6   5   1       12.73       11.83      1.32 o 
   7   5   1       55.28       40.28      1.55 o 
   8   5   1       43.92       39.29      2.02 o 
   9   5   1      159.60      157.26      7.36 o 
  10   5   1        2.79        7.11      2.25 o 
 -10   6   1        4.92        3.45      2.19 o 
  -9   6   1        0.57        1.97      1.64 o 
  -8   6   1        6.15        6.26      1.32 o 
  -7   6   1      102.72       99.59      2.11 o 
  -6   6   1       26.13       29.64      1.83 o 
  -5   6   1       70.67       59.70      1.32 o 
  -4   6   1       12.72       10.37      0.79 o 
  -3   6   1      484.20      515.93      6.51 o 
  -2   6   1      182.05      175.52      2.16 o 
  -1   6   1       13.08       10.16      0.60 o 
   0   6   1      128.26      125.80      2.15 o 
   1   6   1      112.48      114.51      1.84 o 
   2   6   1        3.63        1.92      0.73 o 
   3   6   1      188.14      180.60      2.35 o 
   4   6   1      247.38      259.05      3.31 o 
   5   6   1        7.39        8.78      0.69 o 
   6   6   1       52.87       41.47      1.32 o 
   7   6   1       26.04       25.24      1.22 o 
   8   6   1       41.91       43.84      2.24 o 
   9   6   1        5.06       10.09      1.97 o 
  10   6   1        0.00        1.33      1.91 o 
 -10   7   1        0.76        4.69      2.59 o 
  -9   7   1       10.41       13.40      1.93 o 
  -8   7   1        1.30       -1.01      1.14 o 
  -7   7   1        0.67       -1.03      1.03 o 
  -6   7   1      796.53      736.81      8.67 o 
  -5   7   1        3.96        3.90      0.80 o 
  -4   7   1        0.36        0.25      0.72 o 
  -3   7   1        3.06        7.76      0.87 o 
  -2   7   1      128.72      162.29      2.29 o 
  -1   7   1        4.80        3.79      0.72 o 
   0   7   1       72.77       62.88      1.28 o 
   1   7   1       48.16       41.81      0.98 o 
   2   7   1        0.10        0.68      0.71 o 
   3   7   1       44.81       66.68      1.52 o 
   4   7   1       10.57       11.73      0.85 o 
   5   7   1        0.74        1.53      0.93 o 
   6   7   1        0.77        1.41      0.93 o 
   7   7   1      375.32      362.78      6.42 o 
   8   7   1        0.38        0.11      1.37 o 
   9   7   1        0.54       -2.48      2.48 o 
  -9   8   1       70.83       64.16      3.17 o 
  -8   8   1       25.51       22.44      1.87 o 
  -7   8   1        4.73        3.44      2.23 o 
  -6   8   1       54.19       52.72      1.58 o 
  -5   8   1      696.46      575.38      7.44 o 
  -4   8   1        9.56        9.66      1.01 o 
  -3   8   1       23.53       11.64      0.83 o 
  -2   8   1        4.64       10.28      0.75 o 
  -1   8   1       81.81       63.59      1.39 o 
   0   8   1      395.68      402.01      4.62 o 
   1   8   1      420.43      425.05      4.74 o 
   2   8   1      135.89      106.76      2.13 o 
   3   8   1        6.69        9.91      0.95 o 
   4   8   1        9.22        5.70      0.82 o 
   5   8   1        7.67        4.91      1.04 o 
   6   8   1      408.92      343.68      5.88 o 
   7   8   1       57.25       46.05      3.55 o 
   8   8   1        2.21        0.20      1.69 o 
   9   8   1        9.83        5.56      2.26 o 
  -9   9   1       14.05        6.66      2.61 o 
  -8   9   1       16.67       20.59      2.27 o 
  -7   9   1       35.49       26.55      2.03 o 
  -6   9   1      163.49      150.33      2.83 o 
  -5   9   1       11.29       18.37      1.16 o 
  -4   9   1       30.36       45.74      1.37 o 
  -3   9   1        0.04        0.83      0.99 o 
  -2   9   1      147.15      150.63      2.95 o 
  -1   9   1      115.97      107.14      1.86 o 
   0   9   1      212.89      207.01      2.87 o 
   1   9   1      146.01      136.21      2.72 o 
   2   9   1       99.78      101.69      2.35 o 
   3   9   1      105.93      110.11      2.38 o 
   4   9   1        0.09        1.11      0.94 o 
   5   9   1       26.45       29.73      1.26 o 
   6   9   1        2.20        7.03      1.55 o 
   7   9   1       85.74       81.16      4.63 o 
   8   9   1       21.74       12.38      2.28 o 
  -8  10   1        4.58        4.60      2.30 o 
  -7  10   1        0.70        3.17      2.27 o 
  -6  10   1        2.62        2.01      1.45 o 
  -5  10   1      116.17       88.32      2.64 o 
  -4  10   1        9.37        8.22      1.31 o 
  -3  10   1      122.79      125.58      2.47 o 
  -2  10   1        9.49        8.16      0.87 o 
  -1  10   1      379.81      335.65      4.47 o 
   0  10   1       14.05       25.16      1.05 o 
   1  10   1       10.15       16.23      1.06 o 
   2  10   1      322.46      288.08      4.22 o 
   3  10   1        8.24        6.04      1.26 o 
   4  10   1       83.51       78.14      2.25 o 
   5  10   1        7.22        6.58      1.37 o 
   6  10   1       73.17       53.47      2.55 o 
   7  10   1        0.84        2.01      1.78 o 
   8  10   1        0.57       -0.64      2.06 o 
  -8  11   1       27.93       21.41      2.82 o 
  -7  11   1        4.05        4.16      2.26 o 
  -6  11   1       53.08       48.28      2.30 o 
  -5  11   1        1.08        1.79      1.59 o 
  -4  11   1        0.20        1.22      1.75 o 
  -3  11   1        2.32        1.73      1.07 o 
  -2  11   1      111.64      122.38      2.67 o 
  -1  11   1       86.50       79.49      2.10 o 
   0  11   1        2.41        2.46      0.98 o 
   1  11   1        0.69       -0.08      0.89 o 
   2  11   1      125.26      118.20      2.34 o 
   3  11   1       65.59       71.32      2.41 o 
   4  11   1        2.19        0.31      1.60 o 
   5  11   1        0.06       -1.16      2.64 o 
   6  11   1        2.29        1.31      1.75 o 
   7  11   1       18.91       16.28      2.95 o 
  -7  12   1        0.86        3.07      2.43 o 
  -6  12   1        8.21        9.69      2.46 o 
  -5  12   1        9.99        7.17      1.77 o 
  -4  12   1        8.06        3.88      2.66 o 
  -3  12   1       33.68       26.84      2.10 o 
  -2  12   1       12.54       14.90      1.41 o 
  -1  12   1      106.88       99.44      3.01 o 
   0  12   1       15.71       17.60      2.65 o 
   1  12   1       24.09       24.47      2.66 o 
   2  12   1       73.67       68.08      2.79 o 
   3  12   1       11.57       12.33      2.08 o 
   4  12   1       23.37       19.41      1.85 o 
   5  12   1        4.93        3.30      1.83 o 
   6  12   1        4.58        5.88      2.25 o 
  -6  13   1       11.21       12.21      3.14 o 
  -5  13   1        2.68        8.24      1.99 o 
  -4  13   1        6.03        8.31      2.84 o 
  -3  13   1        0.00        0.54      1.73 o 
  -2  13   1       15.13       18.15      3.46 o 
  -1  13   1        4.39        3.39      3.29 o 
   0  13   1       21.55       15.31      7.28 o 
   1  13   1       25.49       23.31      3.44 o 
   2  13   1        1.42        4.34      1.95 o 
   3  13   1        9.58       17.63      6.28 o 
   4  13   1        0.02       -0.26      1.73 o 
   5  13   1        4.36        8.94      2.43 o 
  -4  14   1        9.57        6.21      4.38 o 
  -3  14   1       22.63       25.31      4.26 o 
  -2  14   1        2.95        4.49      2.65 o 
  -1  14   1        3.11        1.01      2.41 o 
   1  14   1        7.47        8.82      2.51 o 
   2  14   1        1.05       -2.64      5.65 o 
   3  14   1        2.84        7.46      3.82 o 
   4  14   1       12.94       10.18      4.54 o 
  -1  15   1        8.27        8.97      2.30 o 
   1  15   1       40.08       39.14      4.27 o 
 -11   0   2        3.72        0.88      2.36 o 
 -10   0   2       12.04       13.82      1.90 o 
  -9   0   2        3.07       29.39      5.19 o 
  -8   0   2        0.00       14.86      2.17 o 
  -7   0   2        9.02        8.84      1.24 o 
  -6   0   2      381.02      329.15      5.44 o 
  -5   0   2      125.60      138.09      2.90 o 
  -4   0   2       29.47       69.93      1.99 o 
  -3   0   2      161.36      345.73      5.63 o 
  -1   0   2      514.21      366.03     14.72 o 
   0   0   2      245.68      175.86     32.71 o 
   2   0   2      192.70      258.76     12.16 o 
   3   0   2       72.49       78.34      4.29 o 
   4   0   2       10.79       82.92      7.22 o 
   6   0   2        5.66        7.71      1.08 o 
   7   0   2       34.88       31.40      1.71 o 
   8   0   2      102.20       88.36      5.04 o 
   9   0   2        0.51        8.53      2.77 o 
  10   0   2        0.85        7.95      2.86 o 
 -11   1   2       27.50       32.74      2.21 o 
 -10   1   2       46.54       41.75      1.89 o 
  -9   1   2       84.78       84.94      1.83 o 
  -8   1   2       72.44       89.14      3.78 o 
  -7   1   2      154.26      142.92      2.09 o 
  -6   1   2      154.17      142.60      2.09 o 
  -5   1   2      708.96     1099.53     15.73 o 
  -4   1   2      221.09      263.09      4.15 o 
  -3   1   2      754.82      807.99     13.51 o 
  -2   1   2     3626.05     3185.54     35.59 o 
  -1   1   2      913.12       95.12    156.55 o 
   0   1   2     1957.49     1895.87     17.68 o 
   1   1   2     1771.11     1078.51    222.22 o 
   2   1   2      519.44      778.10     16.11 o 
   4   1   2      848.88     1146.47     12.32 o 
   5   1   2      104.15      138.15      2.72 o 
   6   1   2       49.93      110.99      3.50 o 
   7   1   2       71.79      104.06      2.54 o 
   8   1   2       33.96       72.92      2.67 o 
   9   1   2       54.22       51.05      3.21 o 
  10   1   2       38.24       39.46      2.39 o 
 -11   2   2        2.04        7.03      1.80 o 
 -10   2   2        5.96       21.86      1.94 o 
  -9   2   2        7.04        9.27      1.38 o 
  -8   2   2       70.75       76.04      1.59 o 
  -7   2   2      142.26      125.22      2.13 o 
  -6   2   2       45.23       77.43      1.46 o 
  -5   2   2       31.17       44.48      1.30 o 
  -3   2   2      103.16      109.50      1.53 o 
  -2   2   2     1307.35      799.58    256.88 o 
  -1   2   2     1218.44     1043.62     10.12 o 
   0   2   2      554.52      493.70     33.99 o 
   1   2   2     2887.95     3217.81     32.91 o 
   2   2   2        6.28       67.46      3.68 o 
   3   2   2      411.61      345.92      4.16 o 
   4   2   2       15.12       31.56      1.57 o 
   5   2   2       26.81       63.80      1.42 o 
   6   2   2       12.84       66.41      2.56 o 
   7   2   2       20.33       50.88      1.90 o 
   8   2   2       12.41       12.21      1.16 o 
   9   2   2       57.12       50.46      2.22 o 
  10   2   2        8.90       15.51      2.13 o 
 -11   3   2       17.51       16.81      2.30 o 
 -10   3   2       16.54       20.25      1.77 o 
  -9   3   2        0.00        6.55      1.62 o 
  -8   3   2       98.68       83.14      1.82 o 
  -7   3   2      195.02      183.32      2.85 o 
  -6   3   2       63.06       43.99      1.11 o 
  -4   3   2      182.35      210.96      2.63 o 
  -3   3   2       15.55       21.38      0.76 o 
  -2   3   2     2109.73     1972.09     20.23 o 
  -1   3   2      244.60      202.03      2.56 o 
   0   3   2      121.19       88.20     10.68 o 
   1   3   2      967.91      641.02    124.55 o 
   2   3   2       21.39       24.39      0.87 o 
   3   3   2       23.83      127.99      4.69 o 
   4   3   2      419.44      371.43      4.55 o 
   5   3   2        0.11       23.47      1.48 o 
   6   3   2       21.18      105.27      4.28 o 
   7   3   2        3.87       44.34      2.22 o 
   8   3   2       14.51       18.50      1.44 o 
   9   3   2       20.92       27.72      1.90 o 
  10   3   2       39.18       32.85      2.80 o 
 -11   4   2        2.01       12.53      2.00 o 
 -10   4   2        0.37       15.56      1.78 o 
  -9   4   2        6.46       11.03      1.40 o 
  -8   4   2      233.81      205.01      3.25 o 
  -7   4   2      177.67      159.45      2.55 o 
  -6   4   2      141.12      160.13      2.30 o 
  -5   4   2      143.23      130.71      1.86 o 
  -4   4   2        5.19        9.61      0.56 o 
  -3   4   2      158.41      102.30      1.92 o 
  -2   4   2      748.75      731.64     71.24 o 
  -1   4   2       54.55       45.02      1.45 o 
   0   4   2       38.65       34.83      0.92 o 
   1   4   2     1660.68     1514.42     15.37 o 
   2   4   2       75.96       58.69      2.32 o 
   3   4   2        0.01       10.87      0.65 o 
   4   4   2       15.89       80.00      3.98 o 
   5   4   2       82.06      136.56      4.50 o 
   7   4   2       43.07      130.09      4.92 o 
   8   4   2       16.09       23.80      1.73 o 
   9   4   2       64.47       42.25      2.57 o 
  10   4   2       32.54       32.88      4.33 o 
 -11   5   2       19.20       13.90      2.15 o 
 -10   5   2       13.25       11.69      2.01 o 
  -9   5   2       30.55       24.60      1.62 o 
  -8   5   2        9.80       16.79      1.25 o 
  -7   5   2       41.78       59.52      1.91 o 
  -6   5   2        0.01        2.07      0.74 o 
  -5   5   2       86.25      167.68      2.88 o 
  -4   5   2      192.82      204.66      2.67 o 
  -3   5   2      371.00      412.69     25.58 o 
  -2   5   2      778.74      614.55      6.29 o 
  -1   5   2      507.62      643.97      8.40 o 
   0   5   2     1114.66     1152.15     12.46 o 
   1   5   2      353.23      333.58     15.25 o 
   2   5   2      822.74      851.10      9.86 o 
   4   5   2      185.70      216.87      2.79 o 
   5   5   2        0.69        1.96      0.79 o 
   6   5   2       47.72       63.25      1.58 o 
   7   5   2       16.13       24.22      1.31 o 
   8   5   2        0.64       18.15      2.04 o 
   9   5   2       13.43       14.48      1.86 o 
  10   5   2        1.01       -6.95     11.04 o 
 -10   6   2        3.32        4.45      1.88 o 
  -9   6   2        4.04        6.19      1.53 o 
  -8   6   2       64.93       53.68      1.77 o 
  -7   6   2       52.86       55.61      1.58 o 
  -6   6   2       84.51      159.40      3.14 o 
  -5   6   2       32.96       23.68      0.76 o 
  -4   6   2      100.95      274.12      5.05 o 
  -3   6   2      265.86      219.42      2.72 o 
  -2   6   2       49.99       34.03      0.85 o 
  -1   6   2     1260.74     1136.22     12.03 o 
   0   6   2      643.88      638.24     36.97 o 
   1   6   2       41.77       34.06      0.83 o 
   2   6   2      123.23      124.71      2.48 o 
   3   6   2      428.75      398.88      5.36 o 
   4   6   2        1.47       10.40      0.95 o 
   5   6   2      135.85      171.07      2.94 o 
   6   6   2       30.91       40.51      1.56 o 
   7   6   2       18.05       41.11      1.93 o 
   8   6   2        3.40        9.18      1.64 o 
   9   6   2        8.10        8.82      2.12 o 
 -10   7   2        4.85        6.50      2.01 o 
  -9   7   2       16.27       15.92      1.91 o 
  -8   7   2       10.84       12.40      1.26 o 
  -7   7   2        2.96       10.31      0.94 o 
  -6   7   2       19.49       26.88      1.51 o 
  -5   7   2       20.69       56.15      1.52 o 
  -4   7   2       26.19       28.69      1.01 o 
  -3   7   2      158.84      221.01      3.56 o 
  -2   7   2      202.36      200.47      2.43 o 
  -1   7   2      110.29      143.37      3.13 o 
   0   7   2      244.61      252.39      5.04 o 
   1   7   2      103.26      120.88      2.55 o 
   2   7   2      236.63      286.41      4.24 o 
   3   7   2       10.20       19.41      1.93 o 
   4   7   2       69.60       84.98      1.68 o 
   5   7   2       16.02       26.52      1.20 o 
   6   7   2       13.26       19.62      1.31 o 
   7   7   2        4.49       11.30      1.73 o 
   8   7   2        6.40        9.29      1.56 o 
   9   7   2       10.31       14.82      2.87 o 
 -10   8   2       11.93        8.08      2.83 o 
  -9   8   2        4.16        3.50      1.77 o 
  -8   8   2        1.91       12.41      1.88 o 
  -7   8   2       26.13       30.53      1.58 o 
  -6   8   2        8.19        8.35      1.12 o 
  -5   8   2      157.29      145.99      2.28 o 
  -4   8   2       42.52       42.41      1.49 o 
  -3   8   2        5.02        6.38      0.79 o 
  -2   8   2       10.22       10.91      0.96 o 
  -1   8   2       78.15       69.51      3.06 o 
   0   8   2       56.34       53.41      1.39 o 
   1   8   2       19.10       15.56      0.90 o 
   2   8   2        4.09        7.66      1.00 o 
   3   8   2       39.61       33.72      1.23 o 
   5   8   2       10.07        7.47      1.21 o 
   6   8   2       17.12       27.59      1.82 o 
   7   8   2       31.34       25.95      2.00 o 
   8   8   2        2.70        3.29      2.31 o 
  -9   9   2        5.90        5.46      2.00 o 
  -8   9   2       27.40       22.82      1.83 o 
  -7   9   2        0.23        7.16      1.37 o 
  -6   9   2        2.33        1.32      1.77 o 
  -5   9   2       12.10       15.51      1.25 o 
  -4   9   2       22.72       21.86      1.32 o 
  -3   9   2      272.19      300.07      8.99 o 
  -2   9   2       45.16       40.87      1.14 o 
  -1   9   2      287.11      319.94      6.60 o 
   0   9   2      632.73      578.31      7.68 o 
   1   9   2       20.52       23.27      1.26 o 
   2   9   2      586.56      563.67      6.76 o 
   3   9   2       18.74       18.77      1.37 o 
   4   9   2       28.61       28.42      1.37 o 
   5   9   2        3.38        2.92      1.30 o 
   6   9   2       16.15       13.95      1.62 o 
   7   9   2        6.09       21.22      2.36 o 
   8   9   2        0.56        2.84      2.75 o 
  -8  10   2       48.72       68.97      3.91 o 
  -7  10   2        3.35        2.53      1.54 o 
  -6  10   2       51.61       42.54      2.17 o 
  -5  10   2       79.40       71.22      2.13 o 
  -4  10   2       80.59       90.64      4.00 o 
  -3  10   2       32.78       37.49      2.26 o 
  -2  10   2       37.38       40.41      1.39 o 
  -1  10   2      501.18      478.80      6.90 o 
   0  10   2      394.44      398.11      7.96 o 
   1  10   2       75.50       67.75      1.70 o 
   2  10   2       71.82       72.71      1.94 o 
   3  10   2      228.54      187.55      4.96 o 
   4  10   2       31.11       47.57      2.41 o 
   5  10   2        0.25       21.90      3.15 o 
   6  10   2        3.68        0.23      1.60 o 
   7  10   2       39.04       63.23      3.24 o 
  -8  11   2        0.31        5.74      2.41 o 
  -7  11   2        0.64       15.61      3.29 o 
  -6  11   2        6.23        9.92      1.72 o 
  -5  11   2        2.94        7.02      1.67 o 
  -4  11   2       55.44       50.83      1.95 o 
  -3  11   2       65.76       68.50      3.49 o 
  -2  11   2        1.87        2.38      0.97 o 
  -1  11   2       41.41       47.30      2.23 o 
   0  11   2       91.75       91.62      2.25 o 
   1  11   2        2.58        1.59      1.01 o 
   2  11   2      127.91      136.17      3.60 o 
   3  11   2       19.42       25.44      2.32 o 
   4  11   2        4.89        7.74      1.59 o 
   5  11   2        1.01        6.28      2.19 o 
   6  11   2       29.99       27.03      3.34 o 
   7  11   2        0.38        2.36      3.83 o 
  -7  12   2        5.48        7.84      1.72 o 
  -6  12   2       33.76       32.41      2.96 o 
  -5  12   2       18.57       20.70      2.86 o 
  -4  12   2        6.72        8.90      1.69 o 
  -3  12   2       54.84       62.11      2.77 o 
  -2  12   2       45.46       44.04      2.13 o 
  -1  12   2       23.72       34.85      1.55 o 
   0  12   2       29.29       36.12      1.89 o 
   1  12   2       20.66       24.31      1.53 o 
   2  12   2       50.60       60.53      3.29 o 
   3  12   2        9.36       16.40      2.32 o 
   4  12   2       40.44       40.63      2.76 o 
   5  12   2       31.96       32.47      3.91 o 
   6  12   2       10.37        9.34      2.59 o 
  -6  13   2       14.26       11.09      2.41 o 
  -5  13   2        0.26       -2.80      2.80 o 
  -4  13   2       25.37       23.27      2.68 o 
  -3  13   2       45.59       44.28      5.53 o 
  -2  13   2        0.40        0.28      1.83 o 
  -1  13   2       18.51       20.74      3.44 o 
   0  13   2       40.92       33.20      2.85 o 
   2  13   2       46.50       37.79      3.55 o 
   3  13   2       12.68       15.61      2.93 o 
   4  13   2        0.71       -0.51      2.87 o 
  -4  14   2       10.55       13.68      2.95 o 
  -3  14   2        2.41        6.01      3.95 o 
  -2  14   2       28.33       22.90      6.68 o 
  -1  14   2       11.80       12.21      2.61 o 
   1  14   2       41.22       45.57      4.39 o 
   2  14   2        1.68       -2.45      6.19 o 
   3  14   2        8.05       10.40      3.02 o 
 -11   1   3        1.12        2.72      1.67 o 
 -10   1   3        0.55       -1.00      1.34 o 
  -9   1   3       68.04       63.52      1.78 o 
  -8   1   3       11.02        8.96      0.93 o 
  -7   1   3       99.85      112.49      1.89 o 
  -6   1   3       12.15       13.28      0.75 o 
  -5   1   3       35.15       30.47      0.90 o 
  -4   1   3       89.65      105.36      1.84 o 
  -3   1   3     1072.20      996.63     13.81 o 
  -2   1   3        3.82        9.11      0.51 o 
  -1   1   3       38.44       26.48      0.53 o 
   0   1   3       47.95       43.72      0.85 o 
   1   1   3      885.71      864.60     10.30 o 
   2   1   3      253.55      267.73      3.80 o 
   3   1   3       17.56       26.38      0.92 o 
   4   1   3       21.12       22.07      1.31 o 
   5   1   3        1.42        0.91      0.73 o 
   6   1   3       49.38       47.56      1.65 o 
   7   1   3       33.74       28.18      1.58 o 
   8   1   3       17.09       13.51      1.73 o 
   9   1   3        3.28        6.16      2.01 o 
  10   1   3        3.31        4.45      3.22 o 
 -11   2   3        2.85        5.65      2.02 o 
 -10   2   3       10.62        6.65      1.44 o 
  -9   2   3       22.43       26.28      1.32 o 
  -8   2   3       29.55       28.64      1.12 o 
  -7   2   3      112.13       98.45      2.07 o 
  -6   2   3     1359.75     1404.31     16.06 o 
  -5   2   3      160.76      163.95      2.90 o 
  -4   2   3      485.52      556.69      6.70 o 
  -3   2   3       20.70       31.39      0.78 o 
  -2   2   3        6.60       14.52      0.59 o 
  -1   2   3        3.78       15.16      0.44 o 
   0   2   3      173.36      107.29      1.53 o 
   1   2   3       73.01       68.59      1.06 o 
   2   2   3       19.95       27.84      0.93 o 
   3   2   3      114.42       76.17      1.40 o 
   4   2   3       26.30       32.29      0.96 o 
   5   2   3        2.17        9.77      0.95 o 
   6   2   3       63.43       50.02      1.95 o 
   7   2   3       53.38       59.88      1.99 o 
   8   2   3        7.22        5.73      1.27 o 
   9   2   3       61.39       61.52      3.51 o 
  10   2   3       18.55       14.53      3.19 o 
 -11   3   3        1.26       -0.34      2.29 o 
 -10   3   3        0.01       -0.45      1.27 o 
  -9   3   3       40.64       42.15      1.89 o 
  -8   3   3        0.08        1.41      1.01 o 
  -7   3   3       15.38       13.78      1.01 o 
  -6   3   3       50.45       43.61      1.18 o 
  -5   3   3        2.55        1.49      0.51 o 
  -4   3   3      221.37      211.30      2.56 o 
  -3   3   3      811.30      719.06      7.67 o 
  -2   3   3        0.26        6.65      0.46 o 
  -1   3   3      214.93      112.51      1.49 o 
   0   3   3       69.57       60.35      0.97 o 
   1   3   3      416.02      429.61      4.62 o 
   2   3   3      149.28      155.72      2.05 o 
   3   3   3        0.53        0.46      0.43 o 
   4   3   3      135.95      108.04      1.89 o 
   5   3   3        1.48        1.29      0.64 o 
   6   3   3       47.86       39.09      1.50 o 
   7   3   3       46.53       48.36      2.63 o 
   8   3   3       19.24       14.37      2.30 o 
   9   3   3        0.48       -1.22      1.86 o 
 -11   4   3       13.26        3.81      2.07 o 
 -10   4   3       12.67       13.87      1.63 o 
  -9   4   3       18.23       20.12      1.53 o 
  -8   4   3      187.28      172.95      3.02 o 
  -7   4   3      104.29       79.69      1.81 o 
  -6   4   3        2.93        6.42      0.81 o 
  -5   4   3       50.45       66.43      1.16 o 
  -4   4   3       10.73        4.74      0.54 o 
  -3   4   3        0.31        3.34      0.49 o 
  -2   4   3      278.27      383.76      4.20 o 
  -1   4   3        3.54       16.69      0.62 o 
   0   4   3       20.08        7.35      0.46 o 
   1   4   3       69.53       55.09      1.05 o 
   2   4   3       33.85       33.39      0.93 o 
   3   4   3       32.13       16.92      0.85 o 
   4   4   3       31.81       41.72      1.13 o 
   5   4   3       68.79       76.26      1.81 o 
   6   4   3        2.82        3.04      0.83 o 
   7   4   3        2.59        1.39      1.02 o 
   8   4   3       11.29        8.62      1.53 o 
   9   4   3        1.01        0.28      2.48 o 
 -11   5   3        2.38        0.36      2.87 o 
 -10   5   3        0.00        0.37      2.46 o 
  -9   5   3       27.42       23.16      1.53 o 
  -8   5   3       54.83       60.20      1.92 o 
  -7   5   3      565.19      540.62      6.78 o 
  -6   5   3       58.05       52.30      1.37 o 
  -5   5   3      108.41       96.77      1.77 o 
  -4   5   3       23.68       18.45      0.70 o 
  -3   5   3       28.93       37.09      0.98 o 
  -2   5   3        0.68        3.02      0.50 o 
  -1   5   3      163.25      151.39      2.15 o 
   0   5   3        0.64        4.45      0.53 o 
   1   5   3       38.80       28.33      0.90 o 
   2   5   3        6.75        2.87      0.62 o 
   3   5   3        4.38        8.88      0.84 o 
   4   5   3       36.51       38.45      1.59 o 
   5   5   3       11.85       10.90      0.82 o 
   6   5   3        1.13        0.39      0.99 o 
   7   5   3        6.82        7.43      1.14 o 
   8   5   3       22.89       14.52      1.98 o 
   9   5   3       18.65       18.13      3.90 o 
 -10   6   3        9.78        7.74      1.79 o 
  -9   6   3        4.05        5.36      1.37 o 
  -8   6   3        2.28        3.25      1.15 o 
  -7   6   3        1.43        4.08      0.91 o 
  -6   6   3      157.57      159.64      2.26 o 
  -5   6   3        8.27       13.89      0.86 o 
  -4   6   3       69.22       57.13      1.24 o 
  -3   6   3        4.40        5.95      0.70 o 
  -2   6   3      534.90      550.67      5.98 o 
  -1   6   3       89.89       88.72      1.38 o 
   0   6   3       12.83       14.08      0.70 o 
   1   6   3      105.83      107.09      1.94 o 
   2   6   3       79.37       85.35      1.53 o 
   3   6   3        0.67        0.60      0.83 o 
   4   6   3       99.45       93.50      2.62 o 
   5   6   3       62.92       68.14      1.69 o 
   6   6   3        1.74        1.58      0.87 o 
   7   6   3       39.16       25.55      1.88 o 
   8   6   3       11.67        5.72      2.16 o 
   9   6   3       11.86       10.83      3.27 o 
 -10   7   3        9.33       16.98      2.38 o 
  -9   7   3        0.37       -1.67      1.67 o 
  -8   7   3       10.11       13.75      1.42 o 
  -7   7   3        2.38        1.12      0.93 o 
  -6   7   3        0.53       -0.60      0.84 o 
  -5   7   3     1109.08     1019.29     12.04 o 
  -4   7   3       15.54       17.70      0.90 o 
  -3   7   3        4.76        0.15      0.69 o 
  -2   7   3        0.00        0.34      0.60 o 
  -1   7   3       65.11       89.75      1.66 o 
   0   7   3       11.55        7.46      0.70 o 
   1   7   3       61.29       54.16      1.23 o 
   2   7   3       16.90       16.78      1.00 o 
   3   7   3        0.28        1.40      1.06 o 
   4   7   3       17.28       25.48      1.22 o 
   5   7   3        9.57        4.63      0.98 o 
   6   7   3        3.90        1.42      1.64 o 
   7   7   3        5.50        6.48      1.43 o 
   8   7   3      117.90      110.86      6.19 o 
  -9   8   3        0.14        0.67      1.61 o 
  -8   8   3      123.50      118.49      3.18 o 
  -7   8   3       40.78       32.80      2.12 o 
  -6   8   3        9.25        9.33      1.03 o 
  -5   8   3       23.56       25.48      1.06 o 
  -4   8   3      772.08      645.28      7.52 o 
  -3   8   3        9.69       12.03      0.92 o 
  -2   8   3       39.06       26.02      1.11 o 
  -1   8   3        4.37        7.52      1.02 o 
   0   8   3       21.73       14.63      0.84 o 
   1   8   3      215.77      214.26      3.08 o 
   2   8   3      269.05      277.67      4.25 o 
   3   8   3       96.44       75.36      2.08 o 
   4   8   3        8.08        7.68      1.54 o 
   5   8   3        1.36        0.38      1.59 o 
   6   8   3        3.31        2.78      1.44 o 
   7   8   3      177.88      138.92      8.49 o 
   8   8   3       36.37       30.86      3.24 o 
  -9   9   3       22.27       20.11      2.45 o 
  -8   9   3       21.52       19.48      1.89 o 
  -7   9   3       30.66       31.25      1.69 o 
  -6   9   3       33.52       28.22      1.48 o 
  -5   9   3      218.25      206.15      3.59 o 
  -4   9   3       24.15       30.19      1.19 o 
  -3   9   3       20.05       29.66      1.22 o 
  -2   9   3        0.30        2.36      0.87 o 
  -1   9   3      149.00      159.05      3.60 o 
   0   9   3       86.85       83.89      2.09 o 
   1   9   3      164.44      146.62      2.98 o 
   2   9   3       44.98       44.83      2.12 o 
   3   9   3       53.29       59.02      2.73 o 
   4   9   3       51.42       50.29      3.14 o 
   5   9   3        0.00        0.74      1.96 o 
   6   9   3       14.84       12.89      2.02 o 
   7   9   3        0.03        7.12      2.95 o 
  -8  10   3       18.93       18.18      2.03 o 
  -7  10   3        1.90        0.03      1.66 o 
  -6  10   3        0.87       -1.19      1.26 o 
  -5  10   3        2.77        2.83      1.34 o 
  -4  10   3      123.39      100.11      2.25 o 
  -3  10   3        3.74        7.17      0.98 o 
  -2  10   3      101.10      110.93      2.28 o 
  -1  10   3        6.41        6.63      1.34 o 
   0  10   3      284.52      262.46      5.01 o 
   1  10   3        8.03       13.97      1.11 o 
   2  10   3        2.35        4.58      1.20 o 
   3  10   3      179.54      157.42      4.53 o 
   4  10   3        6.17        5.53      2.32 o 
   5  10   3       33.80       36.39      3.94 o 
   6  10   3        2.57       10.09      3.34 o 
   7  10   3       32.73       25.39      3.90 o 
  -8  11   3       19.36       25.95      6.37 o 
  -7  11   3       35.07       36.69      4.34 o 
  -6  11   3        5.10        5.51      1.72 o 
  -5  11   3       80.04       75.33      2.90 o 
  -4  11   3        0.21       -0.29      1.37 o 
  -3  11   3        0.88       -0.31      1.26 o 
  -2  11   3        0.93       -1.08      1.44 o 
  -1  11   3      136.52      159.06      5.65 o 
   0  11   3       29.83       28.53      1.50 o 
   1  11   3        2.68        2.36      0.97 o 
   2  11   3        0.00        1.96      2.36 o 
   3  11   3       99.51       98.20      3.70 o 
   4  11   3       24.21       26.94      2.39 o 
   5  11   3        0.89       -2.86      2.86 o 
   6  11   3        0.05        1.35      4.38 o 
  -7  12   3       13.52       13.64      3.48 o 
  -6  12   3        1.11        2.21      2.28 o 
  -5  12   3        7.84        9.49      2.38 o 
  -4  12   3       11.83       10.68      1.62 o 
  -3  12   3        8.50        9.29      1.57 o 
  -2  12   3       33.23       32.96      2.14 o 
  -1  12   3        8.25        8.89      2.16 o 
   0  12   3       90.34       86.81     14.59 o 
   1  12   3        6.05        7.17      1.53 o 
   2  12   3       24.87       27.09      3.70 o 
   3  12   3       35.53       30.82      3.78 o 
   4  12   3        7.53        5.40      3.77 o 
   5  12   3        9.88       -1.04      5.90 o 
  -5  13   3       11.53       11.45      2.80 o 
  -4  13   3        3.24        3.69      1.94 o 
  -3  13   3        6.22        6.69      2.49 o 
  -2  13   3        0.07       -0.13      2.20 o 
  -1  13   3       16.12       14.11      2.09 o 
   0  13   3        6.14        8.22      1.75 o 
   1  13   3       12.56       13.33      4.05 o 
   2  13   3       19.72       16.58      3.09 o 
   3  13   3        0.02        2.05      1.93 o 
   4  13   3        4.21        3.82      4.61 o 
  -3  14   3        5.20        7.68      2.41 o 
  -2  14   3       23.60       22.99      4.74 o 
  -1  14   3        2.13        8.03      2.64 o 
   1  14   3        9.29        6.07      3.62 o 
   2  14   3        3.64        1.75      6.31 o 
 -11   0   4       91.03       97.33      6.50 o 
 -10   0   4        0.46       -0.60      1.73 o 
  -9   0   4        9.11       14.26      1.62 o 
  -8   0   4        3.01        2.96      1.16 o 
  -7   0   4        0.61        1.63      1.10 o 
  -6   0   4        7.16        9.29      0.91 o 
  -5   0   4      270.53      261.63      5.41 o 
  -3   0   4      122.94      126.96      5.05 o 
  -2   0   4      189.95      251.30      6.83 o 
  -1   0   4      103.85      178.98     10.95 o 
   0   0   4      108.49      120.70     12.72 o 
   1   0   4       62.22       91.40      4.00 o 
   2   0   4     7783.04     9045.55    212.54 o 
   3   0   4      102.85       96.53     12.36 o 
   4   0   4        9.43        7.23      1.22 o 
   5   0   4        1.55       13.10      2.67 o 
   6   0   4        8.64        8.70      1.67 o 
   7   0   4        0.66        2.43      1.83 o 
   8   0   4       21.17       14.45      2.77 o 
   9   0   4       40.86       40.45      4.89 o 
 -11   1   4       28.34       30.66      2.61 o 
 -10   1   4       35.40       36.12      1.81 o 
  -9   1   4       55.98       34.77      1.40 o 
  -8   1   4      130.96      112.59      2.15 o 
  -7   1   4       44.54       72.88      6.03 o 
  -6   1   4      167.50      125.51      2.04 o 
  -5   1   4      106.01      108.41      3.57 o 
  -4   1   4      671.27      777.49     10.68 o 
  -3   1   4       83.05      200.35     63.16 o 
  -2   1   4      376.61      356.76      4.79 o 
  -1   1   4      944.08      903.55     57.11 o 
   0   1   4       38.20      101.59     15.71 o 
   1   1   4      609.49      668.49      7.33 o 
   2   1   4      160.48      397.41     44.84 o 
   3   1   4      113.61      127.71      2.77 o 
   4   1   4        0.93       19.97      4.89 o 
   5   1   4      202.66      186.28      3.43 o 
   6   1   4       31.96       46.92      3.56 o 
   7   1   4       16.02       21.00      1.84 o 
   8   1   4       15.77       18.41      2.32 o 
   9   1   4       10.98       10.07      3.83 o 
 -11   2   4       11.62        7.69      1.94 o 
 -10   2   4        1.31        1.84      1.48 o 
  -9   2   4        8.28        8.98      1.06 o 
  -8   2   4        8.49        6.55      0.85 o 
  -7   2   4      113.50      104.99      1.94 o 
  -6   2   4      114.90      124.85      3.35 o 
  -5   2   4       34.15       48.66      1.12 o 
  -4   2   4       41.91       95.03     68.99 o 
  -3   2   4        0.53        1.30      0.52 o 
  -2   2   4       92.30      102.21     14.65 o 
  -1   2   4        1.64        7.97      0.56 o 
   0   2   4      285.69      281.73      4.47 o 
   1   2   4        0.22        3.38      0.44 o 
   2   2   4      781.89      917.79     11.18 o 
   3   2   4        2.62       22.06      3.42 o 
   4   2   4       96.27      107.29      2.82 o 
   5   2   4        9.06       31.15      4.33 o 
   6   2   4        9.80        8.00      1.00 o 
   7   2   4        7.11        3.07      1.52 o 
   8   2   4       10.34        6.44      2.41 o 
   9   2   4        5.40        3.30      2.53 o 
 -11   3   4        6.88        9.72      2.28 o 
 -10   3   4       20.44       13.59      1.68 o 
  -9   3   4       21.47       14.72      1.14 o 
  -8   3   4        0.64        0.33      0.90 o 
  -7   3   4       94.53       98.99      2.91 o 
  -6   3   4      282.76      281.55      4.40 o 
  -5   3   4       32.09       29.76      0.86 o 
  -4   3   4        0.93        4.63      0.52 o 
  -3   3   4       84.14      108.39      1.77 o 
  -2   3   4        6.21        7.92      1.84 o 
  -1   3   4      780.12      780.01     33.92 o 
   0   3   4       58.36       64.47      1.12 o 
   1   3   4        2.01       21.00      5.49 o 
   2   3   4       19.55       11.36      0.78 o 
   3   3   4        5.96        9.85      1.22 o 
   4   3   4        0.40      103.61     13.47 o 
   5   3   4       85.54       93.59      3.06 o 
   6   3   4        0.15        1.11      1.08 o 
   7   3   4        4.18        6.26      1.40 o 
   8   3   4        1.63        1.97      2.62 o 
   9   3   4        6.00        4.94      3.04 o 
 -11   4   4        0.12        7.99      2.64 o 
 -10   4   4        1.03        1.00      1.65 o 
  -9   4   4        1.71        0.69      1.29 o 
  -8   4   4        4.47        4.63      1.01 o 
  -7   4   4      355.88      291.14      4.60 o 
  -6   4   4      135.43      131.44      1.94 o 
  -5   4   4      142.95      147.36      2.01 o 
  -4   4   4       80.31      138.92      9.53 o 
  -3   4   4       38.66       38.88      0.84 o 
  -2   4   4       43.59       31.06      1.14 o 
  -1   4   4       36.95       53.70      2.37 o 
   0   4   4        7.56        8.91      1.62 o 
   1   4   4        4.30       10.33      1.01 o 
   2   4   4      298.24      281.41      4.01 o 
   3   4   4        0.39       27.85      2.48 o 
   4   4   4        1.89       41.55      5.05 o 
   5   4   4       13.11       88.72     11.49 o 
   6   4   4       35.93       25.48      1.63 o 
   7   4   4        1.72        3.91      2.20 o 
   8   4   4       13.72        3.75      2.56 o 
   9   4   4        3.30        4.32      2.98 o 
 -10   5   4       21.81       22.72      5.38 o 
  -9   5   4       16.16       13.03      1.34 o 
  -8   5   4       41.88       36.00      1.37 o 
  -7   5   4        8.20       13.91      1.49 o 
  -6   5   4       41.99       45.96      1.14 o 
  -5   5   4        0.26       60.17      8.59 o 
  -4   5   4       45.34       49.65      1.09 o 
  -3   5   4      164.65      188.71     15.93 o 
  -2   5   4        0.66        1.89      0.66 o 
  -1   5   4      297.32      272.87     12.01 o 
   0   5   4        0.07        0.57      0.61 o 
   1   5   4      294.23      332.90      7.11 o 
   2   5   4        4.19       11.38      1.29 o 
   3   5   4      202.55      206.15      3.82 o 
   4   5   4        6.27       16.28      1.58 o 
   5   5   4       37.15       40.39      1.52 o 
   6   5   4        0.32       10.99      2.16 o 
   7   5   4       12.43        9.97      1.54 o 
   8   5   4        5.97       17.40      2.98 o 
 -10   6   4       12.70        2.05      2.23 o 
  -9   6   4        6.99        8.06      1.36 o 
  -8   6   4        5.35       10.02      1.89 o 
  -7   6   4       75.06       55.12      1.37 o 
  -6   6   4       63.70       77.54      2.90 o 
  -5   6   4      115.31      140.32      2.25 o 
  -4   6   4        4.43        8.00      0.74 o 
  -3   6   4       76.16       78.78      2.71 o 
  -2   6   4      158.07      174.23     17.36 o 
  -1   6   4       20.31       12.54      0.69 o 
   0   6   4      525.85      496.75      6.34 o 
   1   6   4       55.71       64.09      3.86 o 
   2   6   4       13.12       10.60      0.89 o 
   3   6   4        1.10       53.38      8.02 o 
   4   6   4      117.44      107.19      2.88 o 
   5   6   4        0.61        6.23      1.72 o 
   6   6   4       59.70       45.76      2.05 o 
   7   6   4       11.16        7.09      2.38 o 
   8   6   4        8.03        4.66      2.85 o 
 -10   7   4        8.88       12.04      2.82 o 
  -9   7   4        3.59        5.10      2.66 o 
  -8   7   4       16.16       13.82      1.37 o 
  -7   7   4        8.80       13.38      1.53 o 
  -6   7   4        0.26        0.21      1.00 o 
  -5   7   4       17.94       48.47      5.55 o 
  -4   7   4       23.78       34.25      1.12 o 
  -3   7   4       28.17       43.69      2.89 o 
  -2   7   4       54.65       69.38      1.27 o 
  -1   7   4      123.00      140.84      4.52 o 
   0   7   4        5.59       15.02      2.61 o 
   1   7   4      103.38      114.28      2.30 o 
   2   7   4       25.19       26.73      1.53 o 
   3   7   4       74.07       85.30      2.13 o 
   4   7   4        0.79        0.49      0.98 o 
   5   7   4       26.93       27.77      1.92 o 
   6   7   4        5.96        2.87      1.69 o 
   7   7   4        5.87        6.51      2.12 o 
   8   7   4        1.33        3.86      3.58 o 
  -9   8   4       25.70       26.07      3.19 o 
  -8   8   4        8.41       10.53      2.95 o 
  -7   8   4        1.03        0.73      1.33 o 
  -6   8   4       26.29       30.22      1.43 o 
  -5   8   4        9.58        6.19      0.96 o 
  -4   8   4      134.00      132.59      2.28 o 
  -3   8   4       24.78       21.24      1.30 o 
  -2   8   4        3.69        7.96      0.80 o 
  -1   8   4       18.48       21.30      1.37 o 
   0   8   4       15.85       17.44      0.81 o 
   1   8   4       27.62       25.35      1.01 o 
   2   8   4        2.94       41.86      5.06 o 
   3   8   4        0.00        5.38      1.30 o 
   4   8   4        9.70        7.52      1.81 o 
   5   8   4        0.21        3.15      1.77 o 
   6   8   4        8.59        6.76      2.34 o 
   7   8   4        5.38        8.31      3.09 o 
  -9   9   4        4.17        2.94      2.48 o 
  -8   9   4        2.34        4.96      2.27 o 
  -7   9   4       25.75       23.99      1.91 o 
  -6   9   4        0.01        8.06      1.35 o 
  -5   9   4        2.51      102.71     15.32 o 
  -4   9   4        0.71       -0.82      1.04 o 
  -3   9   4       42.26       72.46      9.49 o 
  -2   9   4       13.53       11.37      1.06 o 
  -1   9   4       12.06       10.77      1.20 o 
   0   9   4       21.85       17.11      1.12 o 
   1   9   4      272.78      255.28      4.80 o 
   2   9   4        0.73        0.83      1.12 o 
   3   9   4      256.87      257.66      6.31 o 
   4   9   4       11.44       11.92      1.87 o 
   5   9   4       10.54       14.14      2.13 o 
   6   9   4        1.26        1.63      2.54 o 
   7   9   4       10.77       13.40      3.29 o 
  -8  10   4        4.23        5.07      2.46 o 
  -7  10   4       48.90       59.03      2.67 o 
  -6  10   4        3.49       22.34      4.85 o 
  -5  10   4       62.71       60.51      2.09 o 
  -4  10   4       53.23       67.85      2.98 o 
  -3  10   4       15.03       52.32      9.28 o 
  -2  10   4       24.32       49.15     11.73 o 
  -1  10   4        2.93        4.79      1.06 o 
   0  10   4      241.43      224.49      4.75 o 
   1  10   4      148.57      148.42      3.45 o 
   2  10   4       57.01       61.28      3.92 o 
   3  10   4       14.47       34.48      2.70 o 
   4  10   4       92.48       70.18      3.98 o 
   5  10   4        2.03       13.61      2.61 o 
   6  10   4        1.10        1.23      2.46 o 
  -7  11   4        0.33        4.06      2.27 o 
  -6  11   4        0.28        1.62      1.86 o 
  -5  11   4        4.97       26.34      6.76 o 
  -4  11   4        1.04        6.90      1.54 o 
  -3  11   4       47.30       56.87      2.41 o 
  -2  11   4       12.71        8.37      1.53 o 
  -1  11   4        0.11       -0.56      1.40 o 
   0  11   4        2.56        0.02      1.37 o 
   1  11   4       49.73       57.93      2.76 o 
   2  11   4        4.65        1.97      2.15 o 
   3  11   4       73.13       71.04      4.98 o 
   4  11   4        0.00        2.58      4.48 o 
   5  11   4        3.29        6.28      4.02 o 
  -6  12   4        4.45        6.73      2.89 o 
  -5  12   4       17.49       19.45      2.93 o 
  -4  12   4        3.78        2.79      1.84 o 
  -3  12   4        1.30        1.97      1.78 o 
  -2  12   4       30.47       35.25      3.28 o 
  -1  12   4       27.98       29.23      3.08 o 
   0  12   4        8.29       16.62      1.93 o 
   1  12   4       10.93        6.29      2.16 o 
   2  12   4        0.17        0.47      3.75 o 
   3  12   4       21.15       22.01      7.79 o 
   4  12   4        2.85        6.53      4.60 o 
  -5  13   4        8.91        4.43      2.87 o 
  -4  13   4        0.87        2.16      1.99 o 
  -3  13   4       22.22       15.95      4.45 o 
  -2  13   4       28.93       27.91      5.49 o 
  -1  13   4        0.12        2.61      3.67 o 
   0  13   4        4.08        7.02      4.69 o 
   1  13   4       23.46       18.76      5.62 o 
   2  13   4        1.81        3.23      4.07 o 
   3  13   4       12.03       10.77      7.64 o 
  -2  14   4        1.35       -1.87      5.48 o 
  -1  14   4        6.37       10.40      4.77 o 
   0  14   4        7.40        5.75      7.53 o 
 -11   1   5        0.04        1.62      1.86 o 
 -10   1   5        2.13        3.34      1.89 o 
  -9   1   5        5.00        3.24      0.99 o 
  -8   1   5       84.19       75.56      1.71 o 
  -7   1   5        8.74        7.70      0.72 o 
  -6   1   5      126.09      123.15      4.38 o 
  -5   1   5       27.47       32.36      1.78 o 
  -4   1   5       22.62       22.87      2.07 o 
  -3   1   5       46.77       36.10      1.81 o 
  -2   1   5      359.27      331.99      4.53 o 
  -1   1   5        8.94        6.81      0.49 o 
   0   1   5       11.67        6.44      0.52 o 
   1   1   5        8.91       10.52      0.59 o 
   2   1   5      227.93      260.13      4.01 o 
   3   1   5       25.04       32.15      1.21 o 
   4   1   5        4.41        7.14      1.09 o 
   5   1   5        6.66        5.57      1.15 o 
   6   1   5        0.78        2.35      1.38 o 
   7   1   5        6.73        4.74      2.22 o 
   8   1   5        9.06       13.73      2.89 o 
 -11   2   5        0.60       -0.10      2.20 o 
 -10   2   5        1.28        3.65      2.28 o 
  -9   2   5       20.22       15.39      1.04 o 
  -8   2   5       33.71       41.17      1.17 o 
  -7   2   5       36.92       40.58      1.03 o 
  -6   2   5       61.02       46.26      1.50 o 
  -5   2   5     1201.76     1194.06     14.68 o 
  -4   2   5       86.98      108.55      1.92 o 
  -3   2   5      382.24      439.33      6.75 o 
  -2   2   5        0.60        5.31      1.31 o 
  -1   2   5       18.06        2.09      0.76 o 
   0   2   5        4.03        8.93      0.93 o 
   1   2   5       71.34       55.22      1.46 o 
   2   2   5       38.37       42.35      2.02 o 
   3   2   5       21.74       15.56      0.99 o 
   4   2   5       29.89       21.14      1.41 o 
   5   2   5        7.70        4.77      1.39 o 
   6   2   5       10.20       13.62      2.09 o 
   7   2   5       22.69       14.18      2.39 o 
   8   2   5       13.43       21.86      3.74 o 
 -11   3   5        0.10        0.17      1.94 o 
 -10   3   5        3.18        3.43      1.85 o 
  -9   3   5        2.65        0.38      0.88 o 
  -8   3   5       45.68       46.69      1.53 o 
  -7   3   5        3.25        7.38      0.74 o 
  -6   3   5        6.22        4.38      0.60 o 
  -5   3   5       75.80       66.63      1.48 o 
  -4   3   5        0.03        2.35      1.17 o 
  -3   3   5       94.20       97.22      1.53 o 
  -2   3   5      372.45      337.18      4.40 o 
  -1   3   5        1.78        2.61      0.75 o 
   0   3   5       90.93       64.75      1.40 o 
   1   3   5       19.40       19.38      0.62 o 
   2   3   5      132.03      147.64      2.73 o 
   3   3   5       22.51       22.55      1.06 o 
   4   3   5        0.42        0.79      0.90 o 
   5   3   5       29.67       24.54      2.45 o 
   6   3   5        0.01        2.44      1.87 o 
   7   3   5        7.66        3.90      2.54 o 
   8   3   5       14.43       14.43      3.60 o 
 -10   4   5       19.83       15.56      2.15 o 
  -9   4   5       14.69       14.89      1.41 o 
  -8   4   5       12.27       16.89      1.04 o 
  -7   4   5      228.73      214.58      3.34 o 
  -6   4   5      121.57       99.23      2.04 o 
  -5   4   5        2.85        6.16      0.59 o 
  -4   4   5       37.33       40.26      0.89 o 
  -3   4   5        2.09        2.78      0.91 o 
  -2   4   5        4.22        4.32      0.51 o 
  -1   4   5      126.56      160.39      2.33 o 
   0   4   5        0.02        3.40      0.75 o 
   1   4   5        1.79        2.98      0.98 o 
   2   4   5       15.11       15.93      1.09 o 
   3   4   5        3.94        5.67      0.96 o 
   4   4   5       12.60        8.50      1.06 o 
   5   4   5       16.16       14.99      1.37 o 
   6   4   5       20.40       16.72      3.36 o 
   7   4   5        3.57        1.10      2.46 o 
   8   4   5        3.83       -0.08      4.51 o 
 -10   5   5        2.62        2.65      1.96 o 
  -9   5   5        0.03       -0.47      1.48 o 
  -8   5   5       34.75       28.68      1.30 o 
  -7   5   5       85.58       96.13      3.05 o 
  -6   5   5      552.32      531.28      6.21 o 
  -5   5   5       25.27       22.88      0.96 o 
  -4   5   5       66.80       62.12      1.27 o 
  -3   5   5        5.23        8.99      0.73 o 
  -2   5   5        2.63        3.43      0.59 o 
  -1   5   5        0.78        1.55      0.51 o 
   0   5   5       70.38       68.40      1.62 o 
   1   5   5        1.09        2.64      0.77 o 
   2   5   5        7.40        7.21      1.01 o 
   3   5   5        0.06        2.20      1.32 o 
   4   5   5        5.27        6.05      0.96 o 
   5   5   5       10.86        9.85      1.14 o 
   6   5   5        6.04        6.69      2.68 o 
   7   5   5        0.08        3.90      3.26 o 
   8   5   5        3.29       -0.12      3.54 o 
 -10   6   5       11.87       16.74      2.36 o 
  -9   6   5       16.86       14.43      1.91 o 
  -8   6   5        1.75        1.86      1.37 o 
  -7   6   5        3.29        4.02      0.85 o 
  -6   6   5        0.45       -0.18      0.79 o 
  -5   6   5      113.46      112.50      1.97 o 
  -4   6   5        0.50        1.47      0.66 o 
  -3   6   5       26.79       24.88      0.91 o 
  -2   6   5        0.21        1.71      0.61 o 
  -1   6   5      287.41      294.05      4.17 o 
   0   6   5       17.66       20.71      1.27 o 
   1   6   5        2.75        4.25      0.80 o 
   2   6   5       37.40       38.80      1.57 o 
   3   6   5       26.73       27.36      1.49 o 
   4   6   5        1.08       -0.77      1.13 o 
   5   6   5       38.09       26.97      1.91 o 
   6   6   5        9.52        8.82      3.17 o 
   7   6   5        0.13        1.90      2.61 o 
  -9   7   5       10.39       14.68      2.56 o 
  -8   7   5        0.57        1.62      1.95 o 
  -7   7   5        4.33        5.36      1.09 o 
  -6   7   5        2.75        3.50      1.01 o 
  -5   7   5        0.91        0.44      0.90 o 
  -4   7   5      947.56      963.39     11.07 o 
  -3   7   5       20.09       24.79      1.02 o 
  -2   7   5        1.03        0.46      0.75 o 
  -1   7   5        1.39        1.32      0.63 o 
   0   7   5       25.25       28.70      1.28 o 
   1   7   5        8.57        9.71      1.04 o 
   2   7   5       43.40       33.99      1.77 o 
   3   7   5        5.87        6.83      1.49 o 
   4   7   5        0.25        0.43      1.83 o 
   5   7   5        9.35        8.56      2.95 o 
   6   7   5        4.14        3.81      3.07 o 
   7   7   5        4.90        0.45      3.40 o 
  -9   8   5       11.59       16.24      2.50 o 
  -8   8   5        1.20        1.41      2.04 o 
  -7   8   5      141.83      140.76      3.51 o 
  -6   8   5       41.62       45.13      2.35 o 
  -5   8   5       14.82       13.68      1.24 o 
  -4   8   5        1.27        1.84      0.89 o 
  -3   8   5      506.57      453.06      5.98 o 
  -2   8   5        6.33        8.45      0.83 o 
  -1   8   5       28.33       23.76      1.08 o 
   0   8   5        3.64        7.00      2.04 o 
   1   8   5        3.63        2.92      0.95 o 
   2   8   5       62.53       66.45      2.45 o 
   3   8   5      111.19      113.11      9.04 o 
   4   8   5       50.82       40.15      3.16 o 
   5   8   5        6.60        5.98      2.61 o 
   6   8   5        0.00       -2.46      2.46 o 
  -8   9   5       22.59       20.32      2.41 o 
  -7   9   5       22.00       23.07      2.46 o 
  -6   9   5       29.73       29.86      1.58 o 
  -5   9   5       15.79       26.51      4.00 o 
  -4   9   5      198.16      207.98      3.92 o 
  -3   9   5       26.03       37.24      1.42 o 
  -2   9   5        8.53       12.53      1.13 o 
  -1   9   5        0.43        1.53      1.06 o 
   0   9   5       99.83      108.30      2.73 o 
   1   9   5       36.33       39.16      1.99 o 
   2   9   5       86.32       69.67      4.38 o 
   3   9   5        6.73        6.27      2.01 o 
   4   9   5       19.22       18.03      2.34 o 
   5   9   5       15.97       10.67      4.56 o 
   6   9   5        0.16        6.89      4.43 o 
  -8  10   5        0.51        4.23      3.50 o 
  -7  10   5       22.44       30.64      2.76 o 
  -6  10   5        0.12       -0.46      1.74 o 
  -5  10   5        1.49        1.53      1.71 o 
  -4  10   5        2.43        8.15      3.50 o 
  -3  10   5       91.88       81.64      2.48 o 
  -2  10   5        0.22        3.50      1.41 o 
  -1  10   5       44.70       46.19      1.73 o 
   0  10   5        3.95        4.24      1.45 o 
   1  10   5      131.53      132.99      3.81 o 
   2  10   5        3.92        5.83      2.14 o 
   3  10   5        0.28       -2.32      2.32 o 
   4  10   5       65.11       64.30      5.66 o 
   5  10   5        5.10       -0.21      3.43 o 
  -7  11   5        8.00       12.56      2.56 o 
  -6  11   5       29.45       24.03      2.41 o 
  -5  11   5        4.37        2.51      1.84 o 
  -4  11   5       66.56       63.62      2.62 o 
  -3  11   5        0.00        0.91      1.67 o 
  -2  11   5        3.40        3.29      2.13 o 
  -1  11   5        0.14       -1.22      1.22 o 
   0  11   5      108.24      116.71      6.06 o 
   1  11   5        4.08        3.94      2.50 o 
   2  11   5        0.63       -2.86      2.86 o 
   3  11   5        0.87       -3.17      3.17 o 
   4  11   5       53.75       49.36      6.42 o 
  -5  12   5        0.76        4.88      2.80 o 
  -4  12   5        3.73        4.43      2.46 o 
  -3  12   5        8.20        6.73      1.99 o 
  -2  12   5        5.95        6.39      2.44 o 
  -1  12   5       17.38       27.10      5.51 o 
   0  12   5        2.78        4.42      2.80 o 
   1  12   5       51.70       38.89      3.93 o 
   2  12   5        1.30        3.89      2.59 o 
   3  12   5       17.03       25.70     10.38 o 
  -3  13   5        2.08       -2.35      3.47 o 
  -2  13   5        5.50        7.52      2.75 o 
  -1  13   5        0.25        0.89      1.88 o 
   0  13   5       12.52        6.26      3.48 o 
   1  13   5        4.33        1.37      3.94 o 
 -11   0   6       30.50       20.58      3.34 o 
 -10   0   6      116.48      133.54      6.82 o 
  -9   0   6        0.80        3.59      1.46 o 
  -8   0   6        6.63        5.38      1.97 o 
  -7   0   6        1.53        1.00      0.55 o 
  -5   0   6        0.75        8.70      3.30 o 
  -4   0   6       88.62       89.18      8.39 o 
  -3   0   6       38.16       45.02      2.71 o 
  -2   0   6      109.58       62.78      3.61 o 
  -1   0   6       81.32       80.34      4.42 o 
   0   0   6       40.29       45.98      1.72 o 
   1   0   6       11.56        8.00      1.41 o 
   2   0   6       51.90       63.92      2.24 o 
   3   0   6     1621.99     1939.73     36.51 o 
   4   0   6       31.51       26.93      2.23 o 
   5   0   6        0.08        0.89      2.11 o 
   6   0   6        1.54        1.03      2.35 o 
   7   0   6        3.29       -2.11      7.02 o 
 -11   1   6       12.13       12.65      2.73 o 
 -10   1   6       26.25       28.20      2.97 o 
  -9   1   6       36.94       38.93      1.60 o 
  -8   1   6       41.90       28.14      1.58 o 
  -7   1   6      120.00      115.62      2.41 o 
  -6   1   6       17.88       35.60      5.55 o 
  -5   1   6       85.91      119.26      5.87 o 
  -4   1   6       35.70       35.81      2.25 o 
  -3   1   6      294.21      355.53      7.63 o 
  -2   1   6       21.56       13.65      3.89 o 
  -1   1   6      131.82      117.87      2.51 o 
   0   1   6      132.21      137.18      6.24 o 
   1   1   6        0.17        1.98      0.76 o 
   2   1   6      226.20      225.86      3.90 o 
   3   1   6       80.85      108.72      2.46 o 
   4   1   6       24.42       35.54      4.48 o 
   5   1   6        0.20        3.81      2.21 o 
   6   1   6       43.92       38.66      2.94 o 
   7   1   6        8.29        4.69      2.93 o 
 -10   2   6       12.06       10.74      1.64 o 
  -9   2   6        0.43        1.22      1.04 o 
  -8   2   6        8.18        8.00      1.01 o 
  -7   2   6        5.31        4.85      1.14 o 
  -6   2   6      122.59      131.73      5.20 o 
  -5   2   6       45.70       47.73      2.79 o 
  -4   2   6       14.33       19.96      1.74 o 
  -3   2   6       28.30       22.50      2.21 o 
  -2   2   6        2.26        1.91      1.06 o 
  -1   2   6       22.47       30.48      1.12 o 
   0   2   6        2.68        2.76      0.59 o 
   1   2   6       56.51       52.26      1.27 o 
   2   2   6        0.31        6.00      1.36 o 
   3   2   6      211.88      247.92      4.78 o 
   4   2   6        2.84        2.32      1.30 o 
   5   2   6       21.08       17.06      1.63 o 
   6   2   6        4.33        3.16      2.20 o 
   7   2   6        3.98       -1.05      2.87 o 
 -10   3   6        6.92        7.57      1.81 o 
  -9   3   6       16.84       14.12      2.61 o 
  -8   3   6       16.22       12.94      1.03 o 
  -7   3   6        2.73        1.47      0.93 o 
  -6   3   6       42.86       51.76      1.83 o 
  -5   3   6      263.02      275.56      5.67 o 
  -4   3   6        6.16       13.41      1.57 o 
  -3   3   6        2.36        8.16      1.60 o 
  -2   3   6       20.01       21.01      1.22 o 
  -1   3   6        2.02        1.11      0.61 o 
   0   3   6      164.48      148.77      2.61 o 
   1   3   6       22.70       21.06      0.91 o 
   2   3   6        2.63       30.29      7.70 o 
   3   3   6        2.86        3.91      2.03 o 
   4   3   6        1.09        1.06      1.11 o 
   5   3   6        0.18        2.83      1.86 o 
   6   3   6       12.44       11.11      2.19 o 
   7   3   6        0.24        4.57      3.13 o 
 -10   4   6        1.02        1.70      1.61 o 
  -9   4   6        0.20       -0.95      1.06 o 
  -8   4   6        3.06        2.20      1.01 o 
  -7   4   6        1.81        1.14      1.05 o 
  -6   4   6      298.55      273.82     10.02 o 
  -5   4   6       51.31       53.61      1.62 o 
  -4   4   6       80.12       88.81      3.13 o 
  -3   4   6       18.34       20.17      0.91 o 
  -2   4   6       53.43       48.45      1.36 o 
  -1   4   6       13.84        8.47      1.22 o 
   0   4   6       29.20       33.02      1.20 o 
   1   4   6        0.93        3.43      1.22 o 
   2   4   6        0.50        5.28      1.84 o 
   3   4   6       40.09       56.89      7.64 o 
   4   4   6        0.14        1.66      1.08 o 
   5   4   6        3.32        2.00      1.78 o 
   6   4   6        5.80        4.79      2.23 o 
   7   4   6       12.78        3.87      3.89 o 
 -10   5   6       45.99       43.62      2.48 o 
  -9   5   6       17.67       15.63      1.92 o 
  -8   5   6       11.22        7.59      1.22 o 
  -7   5   6       28.89       35.70      1.63 o 
  -6   5   6        2.89        4.41      0.98 o 
  -5   5   6       39.36       45.90      1.10 o 
  -4   5   6        0.69        1.67      0.75 o 
  -3   5   6        8.11       16.10      1.21 o 
  -2   5   6       66.96       62.59      1.46 o 
  -1   5   6        6.81        1.50      0.69 o 
   0   5   6       57.85       49.48      1.68 o 
   1   5   6        0.52        0.28      0.84 o 
   2   5   6       71.15       66.69      2.67 o 
   3   5   6        2.99        1.86      0.96 o 
   4   5   6       54.25       45.07      4.95 o 
   5   5   6        0.66       -1.97      1.97 o 
   6   5   6        3.78        3.19      3.15 o 
   7   5   6        0.12       -1.13      2.93 o 
  -9   6   6       10.27        3.97      1.67 o 
  -8   6   6        9.07        9.24      1.40 o 
  -7   6   6        3.38        1.22      0.81 o 
  -6   6   6       50.04       40.59      1.85 o 
  -5   6   6       39.36       42.79      1.43 o 
  -4   6   6       92.26      120.99      4.18 o 
  -3   6   6        1.28        3.01      0.70 o 
  -2   6   6       49.38       42.27      1.94 o 
  -1   6   6       30.43       21.81      1.22 o 
   0   6   6       11.76        5.47      0.85 o 
   1   6   6      166.65      157.68      3.46 o 
   2   6   6       26.22       22.81      1.37 o 
   3   6   6        8.28        4.58      1.71 o 
   4   6   6        2.37        0.22      2.15 o 
   5   6   6       24.13       19.27      3.15 o 
   6   6   6        0.27       -1.63      3.13 o 
  -9   7   6        6.45        7.59      2.40 o 
  -8   7   6        1.26        2.62      1.74 o 
  -7   7   6       10.95       11.49      1.46 o 
  -6   7   6        3.70        6.33      0.94 o 
  -5   7   6        5.63        6.41      1.22 o 
  -4   7   6       11.35       13.93      0.97 o 
  -3   7   6       21.71       20.32      0.98 o 
  -2   7   6       26.29       28.58      1.06 o 
  -1   7   6       32.25       33.86      1.53 o 
   0   7   6       39.39       32.49      1.42 o 
   1   7   6        0.14        0.75      1.17 o 
   2   7   6       32.45       33.42      1.75 o 
   3   7   6       16.57       12.21      1.88 o 
   4   7   6       17.98       17.92      2.48 o 
   5   7   6        0.23       -0.02      2.55 o 
   6   7   6        9.77       -2.10      3.51 o 
  -8   8   6       35.10       42.80      3.50 o 
  -7   8   6        8.78       10.05      1.94 o 
  -6   8   6        0.26        3.41      1.26 o 
  -5   8   6       16.84       17.99      1.21 o 
  -4   8   6        8.61        7.53      0.98 o 
  -3   8   6       71.72       67.70      1.62 o 
  -2   8   6        9.07        7.69      0.98 o 
  -1   8   6        2.09        2.37      1.19 o 
   0   8   6       20.01       21.42      2.81 o 
   1   8   6        3.80        5.46      1.46 o 
   2   8   6       13.53        9.55      2.20 o 
   3   8   6        0.00        4.27      3.06 o 
   4   8   6        0.13        3.27      3.65 o 
   5   8   6        2.58        6.96      3.50 o 
  -8   9   6        1.22        0.63      2.11 o 
  -7   9   6        0.49       -0.55      2.80 o 
  -6   9   6       14.31       12.72      2.01 o 
  -5   9   6        0.17        5.45      2.57 o 
  -4   9   6        1.42        4.06      1.18 o 
  -3   9   6        7.61        4.76      1.30 o 
  -2   9   6       13.31       11.96      1.22 o 
  -1   9   6       11.42        7.55      1.55 o 
   0   9   6        1.69        1.48      1.43 o 
   1   9   6       27.37       20.00      1.99 o 
   2   9   6       85.09       75.99      5.97 o 
   3   9   6        1.26        3.25      2.69 o 
   4   9   6       93.01       90.73      7.51 o 
  -7  10   6        5.75        5.56      2.05 o 
  -6  10   6       32.24       36.65      3.74 o 
  -5  10   6        2.11       -0.08      2.99 o 
  -4  10   6       52.43       64.15      5.39 o 
  -3  10   6       22.77       20.99      1.85 o 
  -2  10   6        0.07        0.47      1.95 o 
  -1  10   6        0.44        3.71      1.59 o 
   0  10   6        3.27        1.11      1.84 o 
   1  10   6       95.94       90.85      7.82 o 
   2  10   6       76.28       62.04      6.99 o 
   3  10   6       29.71       25.03      5.08 o 
   4  10   6        0.86        1.61      2.98 o 
  -6  11   6        0.16        0.75      2.22 o 
  -5  11   6        0.08        2.08      2.53 o 
  -4  11   6        2.12        4.04      3.50 o 
  -3  11   6        0.39        0.90      3.86 o 
  -2  11   6       23.21       25.76      2.56 o 
  -1  11   6       13.96        7.07      2.20 o 
   0  11   6        0.73        2.23      1.89 o 
   1  11   6        2.03       -1.07      2.87 o 
   2  11   6       15.25       15.39      4.92 o 
  -4  12   6        7.05        4.58      5.17 o 
  -3  12   6        2.71       12.33      4.36 o 
  -2  12   6        2.01        5.52      3.29 o 
  -1  12   6       14.89       23.24      3.71 o 
   0  12   6       11.95        7.89      5.65 o 
   1  12   6        1.25       -4.81      6.45 o 
 -10   1   7        0.01        0.90      1.88 o 
  -9   1   7        1.79        0.85      2.11 o 
  -8   1   7       10.48        9.99      2.28 o 
  -7   1   7       62.20       51.01      3.43 o 
  -6   1   7        3.72        1.94      1.79 o 
  -5   1   7       88.06       79.30      4.02 o 
  -4   1   7       31.03       31.62      1.94 o 
  -3   1   7       16.80       17.79      3.16 o 
  -2   1   7        5.16        3.34      1.72 o 
  -1   1   7      100.06       94.47      1.86 o 
   0   1   7        2.90        2.41      0.79 o 
   1   1   7        0.87        6.62      1.75 o 
   2   1   7        0.91        2.62      1.13 o 
   3   1   7       50.49       56.19      3.28 o 
   4   1   7        0.66        2.53      1.49 o 
   5   1   7        1.43        3.92      2.04 o 
   6   1   7        2.22       -2.74      2.80 o 
 -10   2   7        0.17       -0.52      1.74 o 
  -9   2   7        0.22        0.67      1.11 o 
  -8   2   7       22.68       19.89      1.16 o 
  -7   2   7       37.50       37.91      3.26 o 
  -6   2   7       20.22       21.86      2.72 o 
  -5   2   7       20.32        8.12      1.70 o 
  -4   2   7      534.50      575.38     16.84 o 
  -3   2   7       34.14       42.19      4.66 o 
  -2   2   7      147.07      175.25      6.81 o 
  -1   2   7        0.94       11.57      1.66 o 
   0   2   7        0.06       22.40      9.51 o 
   1   2   7        0.32       -0.10      0.92 o 
   2   2   7       12.96       14.30      1.06 o 
   3   2   7       16.51       19.73      1.72 o 
   4   2   7       14.41        9.70      1.98 o 
   5   2   7        7.20        9.29      2.05 o 
   6   2   7        2.03        2.11      3.21 o 
 -10   3   7        0.03       -0.44      3.03 o 
  -9   3   7        3.45        3.25      1.18 o 
  -8   3   7        6.70        3.28      0.75 o 
  -7   3   7       26.17       27.42      2.56 o 
  -6   3   7       10.92       11.43      2.47 o 
  -5   3   7        0.93        3.51      1.55 o 
  -4   3   7       61.80       47.96      4.23 o 
  -3   3   7        1.18        3.37      1.34 o 
  -2   3   7       19.16       20.32      1.95 o 
  -1   3   7      122.93      114.65      3.75 o 
   0   3   7        1.56        1.22      0.96 o 
   1   3   7       13.47       13.66      0.89 o 
   2   3   7        5.73        8.08      1.17 o 
   3   3   7       41.91       42.49      2.25 o 
   4   3   7        2.54        2.56      1.86 o 
   5   3   7        0.57       -0.31      2.05 o 
   6   3   7        7.21       11.48      3.27 o 
  -9   4   7       20.16       13.19      1.60 o 
  -8   4   7       11.27       10.41      1.23 o 
  -7   4   7        3.85        7.19      0.91 o 
  -6   4   7      174.63      170.12      3.39 o 
  -5   4   7       84.70       81.01      2.05 o 
  -4   4   7        1.31        5.29      1.79 o 
  -3   4   7       12.17       10.86      0.59 o 
  -2   4   7        0.02        1.15      0.69 o 
  -1   4   7        1.99        3.43      0.69 o 
   0   4   7       42.77       47.32      1.35 o 
   1   4   7        0.42        1.78      0.92 o 
   2   4   7        0.17        0.03      1.48 o 
   3   4   7        1.33        3.97      1.89 o 
   4   4   7        0.09        0.05      2.60 o 
   5   4   7        4.39        3.06      3.14 o 
   6   4   7        6.51        3.85      2.82 o 
  -9   5   7        1.31        2.56      1.46 o 
  -8   5   7        0.18       -0.83      1.58 o 
  -7   5   7       28.25       25.71      2.16 o 
  -6   5   7       81.79       93.26      1.92 o 
  -5   5   7      330.23      332.28     16.91 o 
  -4   5   7        4.17        3.84      0.77 o 
  -3   5   7       29.02       31.35      1.05 o 
  -2   5   7        0.74        3.42      0.82 o 
  -1   5   7        0.03        0.21      0.93 o 
   0   5   7        2.00        1.37      0.77 o 
   1   5   7       29.31       55.73     11.80 o 
   2   5   7        0.77        2.46      1.34 o 
   3   5   7        0.07        1.81      2.07 o 
   4   5   7        1.16        1.79      2.68 o 
   5   5   7        4.13       -0.80      3.98 o 
  -9   6   7        6.13        7.84      1.62 o 
  -8   6   7       16.35       15.70      2.13 o 
  -7   6   7        0.03       -0.91      1.34 o 
  -6   6   7        0.99       -0.15      0.98 o 
  -5   6   7        3.61        2.56      1.16 o 
  -4   6   7       38.77       45.88      4.25 o 
  -3   6   7        1.58        2.97      0.87 o 
  -2   6   7       14.21       14.00      1.14 o 
  -1   6   7        0.08       -0.75      0.91 o 
   0   6   7      102.21      108.94      2.82 o 
   1   6   7        1.19        4.10      1.16 o 
   2   6   7        0.66       -0.22      1.85 o 
   3   6   7       10.44       11.99      2.32 o 
   4   6   7        8.20        8.37      2.93 o 
   5   6   7        1.86        2.86      3.57 o 
  -8   7   7        8.11        8.23      1.90 o 
  -7   7   7        1.57        0.55      1.63 o 
  -6   7   7        0.51       -0.04      1.26 o 
  -5   7   7        2.59        4.34      1.31 o 
  -4   7   7        0.42        1.22      1.06 o 
  -3   7   7      482.92      545.92      7.90 o 
  -2   7   7       17.01       17.42      1.42 o 
  -1   7   7        0.21       57.93     15.77 o 
   0   7   7        2.22        3.50      1.26 o 
   1   7   7       18.93       14.77      2.01 o 
   2   7   7        5.46        7.07      2.83 o 
   3   7   7       23.36       15.03      3.44 o 
   4   7   7        0.81        0.69      2.95 o 
  -8   8   7        7.59        9.29      2.64 o 
  -7   8   7        2.76        4.33      2.39 o 
  -6   8   7      103.15       99.91      3.92 o 
  -5   8   7       26.42       24.88      2.16 o 
  -4   8   7       17.29       16.17      1.85 o 
  -3   8   7        3.50        5.83      1.19 o 
  -2   8   7      239.19      240.90      9.34 o 
  -1   8   7        1.16        3.85      1.68 o 
   0   8   7       13.49       10.37      1.81 o 
   1   8   7        2.34        1.50      1.85 o 
   2   8   7        0.10        4.13      4.48 o 
   3   8   7       12.41       24.97      3.31 o 
   4   8   7       38.50       30.74      8.93 o 
  -7   9   7       16.95       18.85      5.37 o 
  -6   9   7       15.88       23.44      4.04 o 
  -5   9   7       17.04       23.64      6.78 o 
  -4   9   7        3.41        3.78      1.97 o 
  -3   9   7      125.33      143.16      4.91 o 
  -2   9   7       15.59       18.96      4.94 o 
  -1   9   7        2.32       15.59      5.41 o 
   0   9   7        0.04       -1.04      1.84 o 
   1   9   7       45.54       42.43      3.50 o 
   2   9   7        9.26       17.92      4.85 o 
   3   9   7       33.75       31.21     10.15 o 
  -6  10   7       14.10       19.79      3.57 o 
  -5  10   7        0.28        2.59      2.53 o 
  -4  10   7        1.40        2.93      3.02 o 
  -3  10   7        1.12       -2.46      2.46 o 
  -2  10   7       43.29       69.22      6.97 o 
  -1  10   7        0.08        7.12      5.67 o 
   0  10   7       11.23       10.85      2.77 o 
   1  10   7        1.54        2.80      6.54 o 
   2  10   7       43.58       51.94      8.23 o 
  -4  11   7        2.79        2.84      3.43 o 
  -3  11   7       29.33       32.41      5.20 o 
  -2  11   7        0.00        2.81      4.41 o 
  -1  11   7        4.57       16.74      4.08 o 
   0  11   7        0.00        3.92      2.96 o 
  -9   0   8       96.69      125.55      7.52 o 
  -8   0   8        2.56        1.97      3.11 o 
  -7   0   8        3.29        1.69      2.85 o 
  -6   0   8        0.76        2.50      2.69 o 
  -5   0   8        6.66        4.05      2.59 o 
  -4   0   8        0.01       -1.48      4.57 o 
  -3   0   8       16.37       20.45      2.76 o 
  -2   0   8       16.47       11.72      3.52 o 
  -1   0   8       21.19       12.90      1.22 o 
   0   0   8       32.80       34.41      1.94 o 
   1   0   8       13.21        8.84      1.61 o 
   2   0   8        1.08        0.83      1.99 o 
   3   0   8       29.15       41.05      3.90 o 
   4   0   8      338.78      433.46     27.75 o 
   5   0   8       12.66       14.49      5.25 o 
  -9   1   8       14.01       19.98      3.20 o 
  -8   1   8       29.13       26.66      2.38 o 
  -7   1   8       20.78       13.05      2.25 o 
  -6   1   8       72.85       76.30      5.24 o 
  -5   1   8        3.72        4.37      1.84 o 
  -4   1   8       37.60       30.99      3.62 o 
  -3   1   8       10.05        9.40      2.97 o 
  -2   1   8      117.68      128.95      9.05 o 
  -1   1   8        1.43        1.01      0.70 o 
   0   1   8       37.43       30.33      1.06 o 
   1   1   8       16.15       20.49      1.23 o 
   2   1   8        0.33        0.59      1.10 o 
   3   1   8       90.69       76.05      6.44 o 
   4   1   8       35.95       46.94      4.94 o 
   5   1   8        6.68        6.31      3.65 o 
  -9   2   8        8.82        9.15      2.76 o 
  -8   2   8        0.01       -1.21      3.13 o 
  -7   2   8        6.86        2.47      1.86 o 
  -6   2   8        1.77        2.31      2.05 o 
  -5   2   8       93.98      103.07      3.51 o 
  -4   2   8       12.90       12.81      5.87 o 
  -3   2   8        2.69        4.06      1.63 o 
  -2   2   8        9.97        6.75      0.87 o 
  -1   2   8        0.28        0.01      0.70 o 
   0   2   8        6.71        6.84      0.80 o 
   1   2   8        2.26        0.85      0.80 o 
   2   2   8       10.84       10.38      1.61 o 
   3   2   8        1.14        2.21      1.85 o 
   4   2   8       58.27       65.45      5.38 o 
   5   2   8        1.69       -5.15      5.15 o 
  -9   3   8        4.24        3.43      3.02 o 
  -8   3   8       10.85        9.51      2.56 o 
  -7   3   8        7.17        6.65      2.08 o 
  -6   3   8        6.11        2.52      1.68 o 
  -5   3   8       11.16       14.37      2.25 o 
  -4   3   8      152.64      169.24     16.56 o 
  -3   3   8        1.54        0.11      1.76 o 
  -2   3   8        3.28        2.19      0.54 o 
  -1   3   8        5.97        4.13      1.16 o 
   0   3   8        0.01       -0.71      0.82 o 
   1   3   8       37.06       27.43      1.93 o 
   2   3   8        9.37        9.39      2.20 o 
   3   3   8        2.43       -1.41      2.41 o 
   4   3   8        0.03        3.85      5.57 o 
   5   3   8        0.34       -4.00      4.00 o 
  -9   4   8        1.12        3.79      2.56 o 
  -8   4   8        0.07       -0.28      2.49 o 
  -7   4   8        3.12        2.82      2.10 o 
  -6   4   8        0.43       -1.70      2.55 o 
  -5   4   8      176.44      194.24     10.17 o 
  -4   4   8        8.60        9.05      2.48 o 
  -3   4   8       30.69       26.82      3.18 o 
  -2   4   8        1.90        1.80      0.78 o 
  -1   4   8       24.41       17.34      2.03 o 
   0   4   8        0.43       -0.77      1.03 o 
   1   4   8       12.18        9.96      1.26 o 
   2   4   8        0.68        0.61      2.69 o 
   3   4   8        0.07        3.59      4.86 o 
   4   4   8        2.13       -1.22      3.95 o 
  -8   5   8        9.63        7.90      2.50 o 
  -7   5   8        5.20        4.32      2.63 o 
  -6   5   8       12.97       16.28      1.80 o 
  -5   5   8        0.85        1.35      1.09 o 
  -4   5   8       20.54       22.63      1.93 o 
  -3   5   8        3.35       -0.37      0.77 o 
  -2   5   8        2.81        3.55      1.11 o 
  -1   5   8       22.72       16.81      1.60 o 
   0   5   8        0.69        0.12      1.63 o 
   1   5   8        7.99        6.92      1.87 o 
   2   5   8        0.22       -1.58      3.33 o 
   3   5   8       15.57       18.31      4.22 o 
   4   5   8        2.33        5.51      3.91 o 
  -8   6   8        6.19        0.91      3.97 o 
  -7   6   8        8.79       10.56      1.93 o 
  -6   6   8        0.98       -1.84      1.84 o 
  -5   6   8       21.83       18.65      1.92 o 
  -4   6   8       18.68       19.20      1.72 o 
  -3   6   8       48.73       53.28      3.27 o 
  -2   6   8        4.29        3.06      1.85 o 
  -1   6   8       27.64       18.10      1.48 o 
   0   6   8        4.67        2.56      1.63 o 
   1   6   8        5.44       -2.36      3.02 o 
   2   6   8       45.86       36.90      6.56 o 
   3   6   8       10.17        9.13      3.96 o 
  -7   7   8        0.09       -2.20      2.47 o 
  -6   7   8        5.35        7.38      2.61 o 
  -5   7   8        0.66        2.51      1.52 o 
  -4   7   8        7.91        4.11      1.54 o 
  -3   7   8        5.21        2.26      1.42 o 
  -2   7   8        8.76        8.18      1.47 o 
  -1   7   8       13.56       13.35      1.73 o 
   0   7   8       14.29       16.74      3.57 o 
   1   7   8        9.15        6.19      3.66 o 
   2   7   8        0.08        7.68      3.79 o 
   3   7   8        8.29       10.43      4.17 o 
  -6   8   8        6.09        5.35      1.89 o 
  -5   8   8        0.07        1.74      2.59 o 
  -4   8   8        5.93        6.36      2.00 o 
  -3   8   8        5.19        4.13      2.43 o 
  -2   8   8       31.01       25.56     11.35 o 
  -1   8   8        4.88        5.79      2.44 o 
   0   8   8        0.69        1.25      6.04 o 
   1   8   8        4.36        4.36      3.94 o 
   2   8   8        0.77        4.03      5.05 o 
  -5   9   8        5.44        5.08      2.34 o 
  -4   9   8        0.08        0.68      2.46 o 
  -3   9   8        1.24       -2.10      2.85 o 
  -2   9   8        8.57        6.68      2.82 o 
  -1   9   8        7.35        4.84      3.30 o 
   0   9   8        5.95        8.47      3.64 o 
   1   9   8        0.03       -4.61      4.61 o 
  -3  10   8       31.51       31.05      4.45 o 
  -2  10   8        7.78        9.04      4.06 o 
  -8   1   9        0.69       -1.84      1.84 o 
  -7   1   9       10.35        4.46      2.95 o 
  -6   1   9       25.66       26.34      2.74 o 
  -5   1   9        1.05        5.72      3.03 o 
  -4   1   9       34.68       29.97      2.52 o 
  -3   1   9       19.19       17.99      2.20 o 
  -2   1   9       10.25       16.04      3.06 o 
  -1   1   9        0.01        3.85      3.98 o 
   0   1   9       28.36       22.35      1.51 o 
   1   1   9        1.11        3.70      2.73 o 
   2   1   9        0.01        1.42      2.73 o 
   3   1   9        0.01        0.79      3.24 o 
  -8   2   9        0.05       -0.71      2.25 o 
  -7   2   9       14.21       16.05      2.49 o 
  -6   2   9       24.76       23.46      2.51 o 
  -5   2   9        6.11        6.48      1.97 o 
  -4   2   9        1.37        3.45      2.24 o 
  -3   2   9      173.26      214.18     12.87 o 
  -2   2   9       14.12       42.05     10.61 o 
  -1   2   9       42.18       43.70      4.53 o 
   0   2   9        0.82        5.88      2.41 o 
   1   2   9        0.68        8.01      3.02 o 
   2   2   9        0.02       -3.70      3.70 o 
   3   2   9        4.56        2.71      3.00 o 
  -8   3   9        1.76        1.04      2.11 o 
  -7   3   9        7.91        6.50      2.21 o 
  -6   3   9        7.90        8.25      2.32 o 
  -5   3   9       13.18       21.60      3.43 o 
  -4   3   9        0.15        2.10      2.15 o 
  -3   3   9       25.39       23.83      5.81 o 
  -2   3   9        3.30        4.01      1.17 o 
  -1   3   9        1.22        3.42      1.21 o 
   0   3   9       38.85       34.68      3.84 o 
   1   3   9        0.56        0.28      2.33 o 
   2   3   9        2.67        2.09      4.06 o 
   3   3   9        0.99        1.42      3.86 o 
  -7   4   9        5.23        5.55      2.17 o 
  -6   4   9        0.25        5.16      2.38 o 
  -5   4   9       82.39       86.67      9.73 o 
  -4   4   9       42.56       31.66      5.24 o 
  -3   4   9        0.60        4.14      2.86 o 
  -2   4   9        3.23        4.53      1.37 o 
  -1   4   9        0.16        8.47      2.41 o 
   0   4   9        0.65       27.34      4.43 o 
   1   4   9       14.32       14.59      2.87 o 
   2   4   9        0.82        1.91      3.11 o 
  -7   5   9        0.27        1.84      2.10 o 
  -6   5   9       14.85       14.35      2.87 o 
  -5   5   9       53.63       55.40      9.65 o 
  -4   5   9      130.56      121.41     33.09 o 
  -3   5   9        0.10       -0.51      1.71 o 
  -2   5   9       10.80       11.77      2.05 o 
  -1   5   9        0.02        8.00      4.00 o 
   0   5   9        0.58       17.14      3.77 o 
   1   5   9        1.91        7.53      3.05 o 
   2   5   9       11.34        5.29      3.61 o 
  -6   6   9        0.33       -0.85      3.00 o 
  -5   6   9        0.03        2.11      2.47 o 
  -4   6   9        6.31       10.80      3.81 o 
  -3   6   9        7.95        8.70      2.25 o 
  -2   6   9        4.21        5.97      1.81 o 
  -1   6   9        8.72        6.14      2.80 o 
   0   6   9        0.23        3.54      4.60 o 
   1   6   9       30.54       25.38      4.06 o 
  -5   7   9        0.04        3.43      3.70 o 
  -4   7   9        1.26        1.15      2.74 o 
  -3   7   9        0.13       78.43     11.96 o 
  -2   7   9      176.88      180.43      8.68 o 
  -1   7   9        9.35       20.85      8.39 o 
   0   7   9        0.82       -2.98      2.98 o 
  -3   8   9       12.83       16.71      7.59 o 
  -2   8   9        8.09       14.86      5.55 o 
  -1   8   9       86.54       75.82      7.43 o 
  -6   0  10        1.87       -0.74      2.87 o 
  -5   0  10        0.89        1.62      2.65 o 
  -4   0  10        6.52        5.79      2.74 o 
  -3   0  10        0.07       -1.28      2.29 o 
  -2   0  10        0.20       -0.34      3.76 o 
  -1   0  10        4.75        4.92      4.12 o 
   0   0  10        3.73        7.58      3.14 o 
   1   0  10        9.81       15.75      4.29 o 
  -6   1  10        6.49       -0.24      1.99 o 
  -5   1  10       30.22       28.55      2.35 o 
  -4   1  10        0.21        2.60      2.46 o 
  -3   1  10       17.06       12.47      2.74 o 
  -2   1  10        4.05       -0.24      2.56 o 
   0   1  10        0.12        1.38      2.44 o 
   1   1  10        9.32        5.32      2.98 o 
  -6   2  10        5.12        2.72      2.08 o 
  -5   2  10        0.19       -2.09      2.09 o 
  -4   2  10       53.17       58.92      6.29 o 
  -3   2  10        2.32        6.10      3.39 o 
   0   2  10        0.00       -2.16      2.16 o 
   1   2  10        1.75        1.40      2.73 o 
  -6   3  10        1.60        1.30      2.41 o 
  -5   3  10        8.25        7.05      2.26 o 
  -4   3  10        1.54        1.76      2.23 o 
  -3   3  10       61.64       68.19     15.13 o 
   0   3  10        1.68        2.93      2.41 o 
  -5   4  10        0.12       -1.22      3.08 o 
  -4   4  10       81.48       83.22     12.71 o 
  -3   4  10        0.79       -3.49      3.49 o 
   0   4  10        7.33       13.27      3.87 o 
  -4   5  10        0.38       -0.70      5.11 o 
  -3   5  10        5.94       27.85      8.70 o 
                                                 
